# Supplementary material for: Exploring imputation performance of phenotype-associated SNPs for forensic prediction models
Source: Sci Rep. 2026 Jul 22;16:22936. doi: 10.1038/s41598-026-63340-2 (PMC13392018; doi:10.1038/s41598-026-63340-2)
Supplement: Supplementary file 1 — Supplementary Material 1 [file 41598_2026_63340_MOESM1_ESM.xlsx]

## Sheet: Suppl.Table1
Supplementary Table 1: List of SNPs leveraged in human appearance prediction models (PredSNPs). Minor allele Frequencies (MAF) were calculated using 1000 Genomes Project phase 3 samples.
CHR_ID	hg37	hg38	Gene	SNP	Allele	Model	Traits	Paper	Pred_model	comment	MAF
5	33958959		SLC45A2	rs28777		Bayesian naïve classifier / Multinomial logistic regression / Genetic distance algorithm	hair color	Exploration of SNP variants affecting hair colour prediction in Europeans	Hair_color_M1		0.378994
1	6550376	6550376		rs2986742		z score test + LRT	BGA		BGA_M2		0.353035
11	68846399		TPCN2	rs35264875		Bayesian naïve classifier / Multinomial logistic regression / Genetic distance algorithm	hair color	Exploration of SNP variants affecting hair colour prediction in Europeans	Hair_color_M1		0.0996406
1	8207579	8207579	ERRFI1/SLC45A1	rs80293268		Binomial logistic regression	Hair shape	Towards broadening Forensic DNA Phenotyping beyond pigmentation: Improving the prediction of head hair shape from DNA	Hair_shape_M1.1		0.0121805
1	8207579	8207579	ERRFI1/SLC45A1	rs80293268		Multinomial logistic regression	Hair shape	Towards broadening Forensic DNA Phenotyping beyond pigmentation: Improving the prediction of head hair shape from DNA	Hair_shape_M1.2		0.0121805
15	28335820		OCA2	rs4778138		Bayesian naïve classifier / Multinomial logistic regression / Genetic distance algorithm	hair color	Exploration of SNP variants affecting hair colour prediction in Europeans	Hair_color_M1		0.497604
1	9145013	9145013		rs12057692		principal component analysis and partial least square analysis	Face	Genome-wide variants of Eurasian facial shape differentiation and a prospective model of DNA based face prediction	Face_M2		0.336861
1	10561604	10561604	PEX14	rs6658216		Binomial logistic regression	Hair shape	Towards broadening Forensic DNA Phenotyping beyond pigmentation: Improving the prediction of head hair shape from DNA	Hair_shape_M1.1		0.489816
1	10561604	10561604	PEX14	rs6658216		Multinomial logistic regression	Hair shape	Towards broadening Forensic DNA Phenotyping beyond pigmentation: Improving the prediction of head hair shape from DNA	Hair_shape_M1.2		0.489816
1	10572083	10512026	APITD1-CORT CORT DFFA PEX14	rs142020459	G	Polygenic scores (weighted allele sums)	Hair loss	Genetic prediction of male pattern baldness	Hair_loss_M3		0.00638978
15	28344238		OCA2	rs7495174		Bayesian naïve classifier / Multinomial logistic regression / Genetic distance algorithm	hair color	Exploration of SNP variants affecting hair colour prediction in Europeans	Hair_color_M1		0.251198
1	10653622	10593565	PEX14	rs17035390	C	Polygenic scores (weighted allele sums)	Hair loss	Genetic prediction of male pattern baldness	Hair_loss_M3		0.0541134
1	10684098	10624041	CASZ1 PEX14	rs2242288	A	Polygenic scores (weighted allele sums)	Hair loss	Genetic prediction of male pattern baldness	Hair_loss_M3		0.0852636
1	10753094	10693037	CASZ1	rs59304342	A	Polygenic scores (weighted allele sums)	Hair loss	Genetic prediction of male pattern baldness	Hair_loss_M3		0.0648962
15	28356859		HERC2	rs1129038		Bayesian naïve classifier / Multinomial logistic regression / Genetic distance algorithm	hair color	Exploration of SNP variants affecting hair colour prediction in Europeans	Hair_color_M1		0.176917
1	11033082			rs12565727		Binomial logistic regression	Hair loss	Evaluation of DNA Variants Associated with Androgenetic Alopecia and Their Potential to Predict Male Pattern Baldness	Hair_loss_M1		0.326478
1	11033082			rs12565727	G	Binomial logistic regression	Hair loss	Prediction of male-pattern baldness from genotypes	Hair_loss_M2		0.326478
1	11040385	10980328	C1orf127 TARDBP	rs7542354	A	Polygenic scores (weighted allele sums)	Hair loss	Genetic prediction of male pattern baldness	Hair_loss_M3		0.383586
1	11074998	11014941	MASP2 TARDBP	rs34247753	C	Polygenic scores (weighted allele sums)	Hair loss	Genetic prediction of male pattern baldness	Hair_loss_M3		0.311102
1	12608178	12608178		rs6541030		z score test + LRT	BGA		BGA_M2		0.202875
15	28365618		HERC2	rs12913832		Bayesian naïve classifier / Multinomial logistic regression / Genetic distance algorithm	hair color	Exploration of SNP variants affecting hair colour prediction in Europeans	Hair_color_M1		0.177316
1	17600822	17600822	PADI3	rs11203346		Binomial logistic regression	Hair shape	Towards broadening Forensic DNA Phenotyping beyond pigmentation: Improving the prediction of head hair shape from DNA	Hair_shape_M1.1		0.0844649
1	17600822	17600822	PADI3	rs11203346		Multinomial logistic regression	Hair shape	Towards broadening Forensic DNA Phenotyping beyond pigmentation: Improving the prediction of head hair shape from DNA	Hair_shape_M1.2		0.0844649
16	89818732		FANCA	rs12931267		Bayesian naïve classifier / Multinomial logistic regression / Genetic distance algorithm	hair color	Exploration of SNP variants affecting hair colour prediction in Europeans	Hair_color_M1		0.0211661
1	18170886	18170886		rs647325		z score test + LRT	BGA		BGA_M2		0.415735
1	24967537	24641046	GRHL3 NCMAP NIPAL3 RCAN3 STPG1	rs143916866	T	Polygenic scores (weighted allele sums)	Hair loss	Genetic prediction of male pattern baldness	Hair_loss_M3		0.00239617
1	25262022	24935531	RUNX3	rs1005734	A	Polygenic scores (weighted allele sums)	Hair loss	Genetic prediction of male pattern baldness	Hair_loss_M3		0.427716
1	25273023	24946532	CLIC4 NCMAP RCAN3 RUNX3 SRRM1	rs79598985	A	Polygenic scores (weighted allele sums)	Hair loss	Genetic prediction of male pattern baldness	Hair_loss_M3		0.0419329
1	25291697	24965206	CLIC4 RUNX3	rs188468174	T	Polygenic scores (weighted allele sums)	Hair loss	Genetic prediction of male pattern baldness	Hair_loss_M3		0.000998403
1	25318225	24991734		rs186127900	T	Polygenic scores (weighted allele sums)	Hair loss	Genetic prediction of male pattern baldness	Hair_loss_M3		0.00159744
1	25321754	24995263		rs4649041	G	Polygenic scores (weighted allele sums)	Hair loss	Genetic prediction of male pattern baldness	Hair_loss_M3		0.4373
1	25333134	25006643		rs115176171	G	Polygenic scores (weighted allele sums)	Hair loss	Genetic prediction of male pattern baldness	Hair_loss_M3		0.0371406
1	25361242	25034751		rs61776403	A	Polygenic scores (weighted allele sums)	Hair loss	Genetic prediction of male pattern baldness	Hair_loss_M3		0.245607
1	25363338	25036847		rs10903128	G	Polygenic scores (weighted allele sums)	Hair loss	Genetic prediction of male pattern baldness	Hair_loss_M3		0.344649
1	25397198	25070707		rs79472072	A	Polygenic scores (weighted allele sums)	Hair loss	Genetic prediction of male pattern baldness	Hair_loss_M3		0.00119808
1	25399669	25073178		rs11586871	T	Polygenic scores (weighted allele sums)	Hair loss	Genetic prediction of male pattern baldness	Hair_loss_M3		0.187899
1	25409256	25082765		rs12077761	G	Polygenic scores (weighted allele sums)	Hair loss	Genetic prediction of male pattern baldness	Hair_loss_M3		0.228834
1	25467880	25141389		rs12745121	A	Polygenic scores (weighted allele sums)	Hair loss	Genetic prediction of male pattern baldness	Hair_loss_M3		0.17512
1	25472465	25145974		rs6600257	A	Polygenic scores (weighted allele sums)	Hair loss	Genetic prediction of male pattern baldness	Hair_loss_M3		0.421326
1	27931698	27931698		rs4908343		z score test + LRT	BGA		BGA_M2		0.477835
1	36099088		MID-1644	rs2307840	A/C	Naive Bayes with allele frequencies (with/without HWP applying) MLR genetic distance algorithm	BGA	Inferring ancestral origin using a single multiplex assay of ancestry-informative marker SNPs	BGA_M1		0.460264
1	36768200		P13	rs1573020	AG	Naive Bayes with allele frequencies (with/without HWP applying) MLR genetic distance algorithm	BGA	Inferring ancestral origin using a single multiplex assay of ancestry-informative marker SNPs	BGA_M1		0.144169
1	41367198	40901526		rs1576101	T	Polygenic scores (weighted allele sums)	Hair loss	Genetic prediction of male pattern baldness	Hair_loss_M3		0.244609
16	89985918		MC1R	rs1805006		Bayesian naïve classifier / Multinomial logistic regression / Genetic distance algorithm	hair color	Exploration of SNP variants affecting hair colour prediction in Europeans	Hair_color_M1		0.00259585
1	42360270	42360270		rs1325502		z score test + LRT	BGA		BGA_M2		0.388179
1	47947741	47482069		rs6683032	C	Polygenic scores (weighted allele sums)	Hair loss	Genetic prediction of male pattern baldness	Hair_loss_M3		0.190296
1	50960521	50494849	CDKN2C DMRTA2 ELAVL4 FAF1	rs10888690	C	Polygenic scores (weighted allele sums)	Hair loss	Genetic prediction of male pattern baldness	Hair_loss_M3		0.355232
1	51464565	50998893	C1orf185 RNF11	rs6588396	C	Polygenic scores (weighted allele sums)	Hair loss	Genetic prediction of male pattern baldness	Hair_loss_M3		0.415535
1	55590787		MID-1636	rs2307832	A/C	Naive Bayes with allele frequencies (with/without HWP applying) MLR genetic distance algorithm	BGA	Inferring ancestral origin using a single multiplex assay of ancestry-informative marker SNPs	BGA_M1		0.309105
1	55663372	55663372		rs12130799		z score test + LRT	BGA		BGA_M2		0.0527157
16	89986091		MC1R	rs11547464		Bayesian naïve classifier / Multinomial logistic regression / Genetic distance algorithm	hair color	Exploration of SNP variants affecting hair colour prediction in Europeans	Hair_color_M1		0.00279553
1	67491264	67263852	SLC35D1	rs1074265		Partial least squares regression	Face	Modeling 3D Facial Shape from DNA	Face_M1		0.202276
1	68849687	68849687		rs3118378		z score test + LRT	BGA		BGA_M2		0.421925
1	70983975	70983975		rs625578		principal component analysis and partial least square analysis	Face	Genome-wide variants of Eurasian facial shape differentiation and a prospective model of DNA based face prediction	Face_M2		0.285144
1	72101495	72101495		rs1889299		principal component analysis and partial least square analysis	Face	Genome-wide variants of Eurasian facial shape differentiation and a prospective model of DNA based face prediction	Face_M2		0.248602
1	82506257	82506257		rs12135377		principal component analysis and partial least square analysis	Face	Genome-wide variants of Eurasian facial shape differentiation and a prospective model of DNA based face prediction	Face_M2		0.134984
1	94469573	94469573		rs10874828		principal component analysis and partial least square analysis	Face	Genome-wide variants of Eurasian facial shape differentiation and a prospective model of DNA based face prediction	Face_M2		0.205871
1	101709563	101709563		rs3737576		z score test + LRT	BGA		BGA_M2		0.0840655
1	101709563	101709563		rs3737576		-	BGA		BGA_M3		0.0840655
1	102272312	101806756	OLFM3	rs10874518	C	Multinomial logistic regression	freckles	DNA-based predictive models for the presence of freckles	Freckles_M2.1		0.397564
1	103554167	103326755	COL11A1a	rs11164669		Partial least squares regression	Face	Modeling 3D Facial Shape from DNA	Face_M1		0.438099
1	118554275	118011652	SPAG17	rs67803788	A	Polygenic scores (weighted allele sums)	Hair loss	Genetic prediction of male pattern baldness	Hair_loss_M3		0.249401
1	118881689	118339066		rs12083887	G	Polygenic scores (weighted allele sums)	Hair loss	Genetic prediction of male pattern baldness	Hair_loss_M3		0.396565
1	119438822	118896199	TBX15 WARS2	rs111668293	T	Polygenic scores (weighted allele sums)	Hair loss	Genetic prediction of male pattern baldness	Hair_loss_M3		0.10623
1	119672649	119130026	TBX15 WARS2	rs17186024	A	Polygenic scores (weighted allele sums)	Hair loss	Genetic prediction of male pattern baldness	Hair_loss_M3		0.0501198
1	119692155	119149532	TBX15 WARS2	rs200541723	A	Polygenic scores (weighted allele sums)	Hair loss	Genetic prediction of male pattern baldness	Hair_loss_M3		0.286142
1	151122489	151122489		rs7554936		z score test + LRT	BGA		BGA_M2		0.439097
1	151122489	151122489		rs7554936		-	BGA		BGA_M3		0.439097
1	151972609	151972609	LOC105371441	rs114410520		Multinomial logistic regression	Hair shape	Towards broadening Forensic DNA Phenotyping beyond pigmentation: Improving the prediction of head hair shape from DNA	Hair_shape_M1.2		0.00798722
1	151999347	151999347	NBPF18 P/S100A11	rs3007671		Binomial logistic regression	Hair shape	Towards broadening Forensic DNA Phenotyping beyond pigmentation: Improving the prediction of head hair shape from DNA	Hair_shape_M1.1		0.340256
1	152004241	152004241	1q21.3	rs151069963		Binomial logistic regression	Hair shape	Towards broadening Forensic DNA Phenotyping beyond pigmentation: Improving the prediction of head hair shape from DNA	Hair_shape_M1.1		0.00479233
1	152062767	152062767	TCHHL1	rs17646946		Binomial logistic regression	Hair shape	Towards broadening Forensic DNA Phenotyping beyond pigmentation: Improving the prediction of head hair shape from DNA	Hair_shape_M1.1		0.113219
1	152062767	152062767	TCHHL1	rs17646946		Multinomial logistic regression	Hair shape	Towards broadening Forensic DNA Phenotyping beyond pigmentation: Improving the prediction of head hair shape from DNA	Hair_shape_M1.2		0.113219
1	152083325	152083325	TCHH	rs11803731		Binomial logistic regression	Hair shape	Towards broadening Forensic DNA Phenotyping beyond pigmentation: Improving the prediction of head hair shape from DNA	Hair_shape_M1.1		0.0726837
1	152083325	152083325	TCHH	rs11803731		Multinomial logistic regression	Hair shape	Towards broadening Forensic DNA Phenotyping beyond pigmentation: Improving the prediction of head hair shape from DNA	Hair_shape_M1.2		0.0726837
1	152083325		TCHH	rs11803731		Binomial logistic regression	Hair shape	Evaluation of the predictive capacity of DNA variants associated with straight hair in Europeans	Hair_shape_M2		0.0726837
1	152085951	152085951	TCHH	rs72696935		Multinomial logistic regression	Hair shape	Towards broadening Forensic DNA Phenotyping beyond pigmentation: Improving the prediction of head hair shape from DNA	Hair_shape_M1.2		0.00559105
1	152098428	152098428	1q21.3	rs140371183		Binomial logistic regression	Hair shape	Towards broadening Forensic DNA Phenotyping beyond pigmentation: Improving the prediction of head hair shape from DNA	Hair_shape_M1.1		0.00599042
1	152098428	152098428	1q21.3	rs140371183		Multinomial logistic regression	Hair shape	Towards broadening Forensic DNA Phenotyping beyond pigmentation: Improving the prediction of head hair shape from DNA	Hair_shape_M1.2		0.00599042
1	152118217	152145741	FLG HRNR LOC100131107 RPTN S100A11 TCHH TCHHL1	rs12144907	C	Polygenic scores (weighted allele sums)	Hair loss	Genetic prediction of male pattern baldness	Hair_loss_M3		0.0750799
1	152126467	152126467	RPTN	rs3001978		Binomial logistic regression	Hair shape	Towards broadening Forensic DNA Phenotyping beyond pigmentation: Improving the prediction of head hair shape from DNA	Hair_shape_M1.1		0.397764
1	152134136	152134136	RPTN	rs11582331		Multinomial logistic regression	Hair shape	Towards broadening Forensic DNA Phenotyping beyond pigmentation: Improving the prediction of head hair shape from DNA	Hair_shape_M1.2		0.185104
1	152161735	152161735	1q21.3	rs10788826		Binomial logistic regression	Hair shape	Towards broadening Forensic DNA Phenotyping beyond pigmentation: Improving the prediction of head hair shape from DNA	Hair_shape_M1.1		0.459665
1	152161735	152161735	1q21.3	rs10788826		Multinomial logistic regression	Hair shape	Towards broadening Forensic DNA Phenotyping beyond pigmentation: Improving the prediction of head hair shape from DNA	Hair_shape_M1.2		0.459665
1	152191051	152191051	HRNR	rs74868796		Binomial logistic regression	Hair shape	Towards broadening Forensic DNA Phenotyping beyond pigmentation: Improving the prediction of head hair shape from DNA	Hair_shape_M1.1		0.029353
1	152191051	152191051	HRNR	rs74868796		Multinomial logistic regression	Hair shape	Towards broadening Forensic DNA Phenotyping beyond pigmentation: Improving the prediction of head hair shape from DNA	Hair_shape_M1.2		0.029353
1	152308971	152308971	FLG-AS1	rs61816764		Multinomial logistic regression	Hair shape	Towards broadening Forensic DNA Phenotyping beyond pigmentation: Improving the prediction of head hair shape from DNA	Hair_shape_M1.2		0.0153754
1	152467751	152467751	1q21.3	rs12123907		Binomial logistic regression	Hair shape	Towards broadening Forensic DNA Phenotyping beyond pigmentation: Improving the prediction of head hair shape from DNA	Hair_shape_M1.1		0.161342
1	152479176	152479176	1q21.3	rs4845779		Binomial logistic regression	Hair shape	Towards broadening Forensic DNA Phenotyping beyond pigmentation: Improving the prediction of head hair shape from DNA	Hair_shape_M1.1		0.281749
1	152479176	152479176	1q21.3	rs4845779		Multinomial logistic regression	Hair shape	Towards broadening Forensic DNA Phenotyping beyond pigmentation: Improving the prediction of head hair shape from DNA	Hair_shape_M1.2		0.281749
1	152493154	152493154	LCE3E	rs499697		Binomial logistic regression	Hair shape	Towards broadening Forensic DNA Phenotyping beyond pigmentation: Improving the prediction of head hair shape from DNA	Hair_shape_M1.1		0.190495
1	152493154	152493154	LCE3E	rs499697		Multinomial logistic regression	Hair shape	Towards broadening Forensic DNA Phenotyping beyond pigmentation: Improving the prediction of head hair shape from DNA	Hair_shape_M1.2		0.190495
16	89986117		MC1R	rs1805007		Bayesian naïve classifier / Multinomial logistic regression / Genetic distance algorithm	hair color	Exploration of SNP variants affecting hair colour prediction in Europeans	Hair_color_M1		0.0185703
1	159174683		P04	rs2814778	CT	Naive Bayes with allele frequencies (with/without HWP applying) MLR genetic distance algorithm	BGA	Inferring ancestral origin using a single multiplex assay of ancestry-informative marker SNPs	BGA_M1		0.266374
1	159174683	159174683		rs2814778		z score test + LRT	BGA		BGA_M2		0.266374
1	159174683	159174683		rs2814778		-	BGA		BGA_M3		0.266374
1	168159890	168159890		rs1040404		z score test + LRT	BGA		BGA_M2		0.495607
1	170224362	170255221		rs71635652	G	Polygenic scores (weighted allele sums)	Hair loss	Genetic prediction of male pattern baldness	Hair_loss_M3		0.150759
1	170361164	170392023	GORAB	rs10919382	G	Polygenic scores (weighted allele sums)	Hair loss	Genetic prediction of male pattern baldness	Hair_loss_M3		0.261581
1	170773031	170803890	PRRX1	rs2143109	G	Polygenic scores (weighted allele sums)	Hair loss	Genetic prediction of male pattern baldness	Hair_loss_M3		0.421526
1	180122390	180122390		rs11589519		principal component analysis and partial least square analysis	Face	Genome-wide variants of Eurasian facial shape differentiation and a prospective model of DNA based face prediction	Face_M2		0.487021
1	186149032	186149032		rs1407434		z score test + LRT	BGA		BGA_M2		0.275559
16	89986144		MC1R	rs1805008		Bayesian naïve classifier / Multinomial logistic regression / Genetic distance algorithm	hair color	Exploration of SNP variants affecting hair colour prediction in Europeans	Hair_color_M1		0.0145767
1	200120473	200120473		rs12119319		principal component analysis and partial least square analysis	Face	Genome-wide variants of Eurasian facial shape differentiation and a prospective model of DNA based face prediction	Face_M2		0.153954
1	203790079	203820951	ZC3H11A	rs116315504	T	Polygenic scores (weighted allele sums)	Hair loss	Genetic prediction of male pattern baldness	Hair_loss_M3		0.00998403
1	203791174	203822046	LAX1 ZBED6 ZC3H11A	rs12123537	T	Polygenic scores (weighted allele sums)	Hair loss	Genetic prediction of male pattern baldness	Hair_loss_M3		0.00838658
1	203965400	203996272	LAX1 SNRPE ZBED6 ZC3H11A	rs78448052	T	Polygenic scores (weighted allele sums)	Hair loss	Genetic prediction of male pattern baldness	Hair_loss_M3		0.00519169
1	203979114	204009986		rs115282290	T	Polygenic scores (weighted allele sums)	Hair loss	Genetic prediction of male pattern baldness	Hair_loss_M3		0.01877
1	204790977		P15	rs2065160	ACGT	Naive Bayes with allele frequencies (with/without HWP applying) MLR genetic distance algorithm	BGA	Inferring ancestral origin using a single multiplex assay of ancestry-informative marker SNPs	BGA_M1		0.382188
16	89986546		MC1R	rs1805009		Bayesian naïve classifier / Multinomial logistic regression / Genetic distance algorithm	hair color	Exploration of SNP variants affecting hair colour prediction in Europeans	Hair_color_M1		0.00339457
1	210887739	210887739		rs17016764		principal component analysis and partial least square analysis	Face	Genome-wide variants of Eurasian facial shape differentiation and a prospective model of DNA based face prediction	Face_M2		0.124002
1	1186502	1251122	FAM132A UBE2J2	rs6603785	A	Multinomial logistic regression (Model 1 uses polygenic scores)*	hair color	Genome-wide association meta-analysis of individuals of European ancestry identifies new loci explaining a substantial fraction of hair color variation and heritability.	Hair_color_M2		0.246206
1	8207579	8147519	ERRFI1 SLC45A1	rs80293268	C	Multinomial logistic regression (Model 1 uses polygenic scores)*	hair color	Genome-wide association meta-analysis of individuals of European ancestry identifies new loci explaining a substantial fraction of hair color variation and heritability.	Hair_color_M2		0.0121805
1	212786883	212786883		rs4951629		z score test + LRT	BGA		BGA_M2		0.144768
1	8209572	8149512	ERRFI1 SLC45A1	rs80278967	A	Multinomial logistic regression (Model 1 uses polygenic scores)*	hair color	Genome-wide association meta-analysis of individuals of European ancestry identifies new loci explaining a substantial fraction of hair color variation and heritability.	Hair_color_M2		0.0463259
1	10609973	10549916	PEX14	rs2150038	T	Multinomial logistic regression (Model 1 uses polygenic scores)*	hair color	Genome-wide association meta-analysis of individuals of European ancestry identifies new loci explaining a substantial fraction of hair color variation and heritability.	Hair_color_M2		0.235823
1	234740917		MID-2313	rs3045215	A/C	Naive Bayes with allele frequencies (with/without HWP applying) MLR genetic distance algorithm	BGA	Inferring ancestral origin using a single multiplex assay of ancestry-informative marker SNPs	BGA_M1		0.398562
1	242342504	242342504		rs316873		z score test + LRT	BGA		BGA_M2		0.213259
1	244504133	244504133		rs117898605		principal component analysis and partial least square analysis	Face	Genome-wide variants of Eurasian facial shape differentiation and a prospective model of DNA based face prediction	Face_M2		0.00179712
2	3882855	3882855		rs11693058		principal component analysis and partial least square analysis	Face	Genome-wide variants of Eurasian facial shape differentiation and a prospective model of DNA based face prediction	Face_M2		0.389776
2	5891097	5891097		rs13391560		principal component analysis and partial least square analysis	Face	Genome-wide variants of Eurasian facial shape differentiation and a prospective model of DNA based face prediction	Face_M2		0.226238
2	6569566	6429434		rs6752754	G	Polygenic scores (weighted allele sums)	Hair loss	Genetic prediction of male pattern baldness	Hair_loss_M3		0.114018
2	7149155		P14	rs896788	CGT	Naive Bayes with allele frequencies (with/without HWP applying) MLR genetic distance algorithm	BGA	Inferring ancestral origin using a single multiplex assay of ancestry-informative marker SNPs	BGA_M1		0.39357
2	7968275	7968275		rs798443		z score test + LRT	BGA		BGA_M2		0.467452
2	7968275	7968275		rs798443		-	BGA		BGA_M3		0.467452
2	8563326	8563326		rs950968		principal component analysis and partial least square analysis	Face	Genome-wide variants of Eurasian facial shape differentiation and a prospective model of DNA based face prediction	Face_M2		0.367412
2	14756349	14756349		rs7421394		z score test + LRT	BGA		BGA_M2		0.436701
2	16638478	16638478		rs6531144		principal component analysis and partial least square analysis	Face	Genome-wide variants of Eurasian facial shape differentiation and a prospective model of DNA based face prediction	Face_M2		0.429712
2	17362568	17362568		rs1876482		z score test + LRT	BGA		BGA_M2		0.248003
2	17362568	17362568		rs1876482		-	BGA		BGA_M3		0.248003
2	17901485	17901485		rs1834619		z score test + LRT	BGA		BGA_M2		0.281949
2	17901485	17901485		rs1834619		-	BGA		BGA_M3		0.281949
2	20590635	20590635		rs6723605		principal component analysis and partial least square analysis	Face	Genome-wide variants of Eurasian facial shape differentiation and a prospective model of DNA based face prediction	Face_M2		0.307109
2	28398324	28398324		rs11127134		principal component analysis and partial least square analysis	Face	Genome-wide variants of Eurasian facial shape differentiation and a prospective model of DNA based face prediction	Face_M2		0.49381
1	11033051	10972994	C1orf127	rs72644043	A	Multinomial logistic regression (Model 1 uses polygenic scores)*	hair color	Genome-wide association meta-analysis of individuals of European ancestry identifies new loci explaining a substantial fraction of hair color variation and heritability.	Hair_color_M2		0.302316
1	16152916	15826421	UQCRHL SPEN	rs9728729	T	Multinomial logistic regression (Model 1 uses polygenic scores)*	hair color	Genome-wide association meta-analysis of individuals of European ancestry identifies new loci explaining a substantial fraction of hair color variation and heritability.	Hair_color_M2		0.158746
2	29538411	29538411		rs4666200		z score test + LRT	BGA		BGA_M2		0.413339
2	30626423	30403557		rs844193	T	Polygenic scores (weighted allele sums)	Hair loss	Genetic prediction of male pattern baldness	Hair_loss_M3		0.232827
2	31508999	31286133		rs77781418	A	Polygenic scores (weighted allele sums)	Hair loss	Genetic prediction of male pattern baldness	Hair_loss_M3		0.00638978
2	31609942	31387076	EHD3 SRD5A2 XDH	rs77775907	A	Polygenic scores (weighted allele sums)	Hair loss	Genetic prediction of male pattern baldness	Hair_loss_M3		0.00898562
2	31610291	31387425	XDH	rs113923480	T	Polygenic scores (weighted allele sums)	Hair loss	Genetic prediction of male pattern baldness	Hair_loss_M3		0.0091853
2	32181424	31956355	BIRC6 DPY30 HP11026 MEMO1 NLRC4 SLC30A6 SPAST SRD5A2 YIPF4	rs13021718	A	Polygenic scores (weighted allele sums)	Hair loss	Genetic prediction of male pattern baldness	Hair_loss_M3		0.135982
2	32851882	32626815	BIRC6 NLRC4 SLC30A6 SPAST YIPF4	rs72787520	G	Polygenic scores (weighted allele sums)	Hair loss	Genetic prediction of male pattern baldness	Hair_loss_M3		0.0081869
2	32873774	32648707	TTC27	rs72787535	T	Polygenic scores (weighted allele sums)	Hair loss	Genetic prediction of male pattern baldness	Hair_loss_M3		0.00758786
2	32922317	32697250	BIRC6 LTBP1 TTC27 YIPF4	rs72787555	G	Polygenic scores (weighted allele sums)	Hair loss	Genetic prediction of male pattern baldness	Hair_loss_M3		0.00798722
2	33038262	32813195	TTC27	rs150489034	T	Polygenic scores (weighted allele sums)	Hair loss	Genetic prediction of male pattern baldness	Hair_loss_M3		0.00878594
2	37941396	37941396		rs4670767		z score test + LRT	BGA		BGA_M2		0.249201
1	17603472	17276977	PADI3	rs72646785	T	Multinomial logistic regression (Model 1 uses polygenic scores)*	hair color	Genome-wide association meta-analysis of individuals of European ancestry identifies new loci explaining a substantial fraction of hair color variation and heritability.	Hair_color_M2		0.0605032
2	42577803		MID-15	rs4181	A/C	Naive Bayes with allele frequencies (with/without HWP applying) MLR genetic distance algorithm	BGA	Inferring ancestral origin using a single multiplex assay of ancestry-informative marker SNPs	BGA_M1		0.296925
2	42577803		MID-15	rs4181	A/C	Naive Bayes with allele frequencies (with/without HWP applying) MLR genetic distance algorithm	BGA	Inferring ancestral origin using a single multiplex assay of ancestry-informative marker SNPs	BGA_M1		0.383387
2	43587504	43360365	THADA	rs6732426	T	Polygenic scores (weighted allele sums)	Hair loss	Genetic prediction of male pattern baldness	Hair_loss_M3		0.428115
2	43941416	43941416		rs57980478		principal component analysis and partial least square analysis	Face	Genome-wide variants of Eurasian facial shape differentiation and a prospective model of DNA based face prediction	Face_M2		0.298522
2	43943525	43943525		rs1991739		principal component analysis and partial least square analysis	Face	Genome-wide variants of Eurasian facial shape differentiation and a prospective model of DNA based face prediction	Face_M2		0.398762
2	45558548	45558548		rs10490350		principal component analysis and partial least square analysis	Face	Genome-wide variants of Eurasian facial shape differentiation and a prospective model of DNA based face prediction	Face_M2		0.108427
2	52032773	52032773		rs17868256		principal component analysis and partial least square analysis	Face	Genome-wide variants of Eurasian facial shape differentiation and a prospective model of DNA based face prediction	Face_M2		0.294329
2	60647456	60420321		rs149801367	T	Polygenic scores (weighted allele sums)	Hair loss	Genetic prediction of male pattern baldness	Hair_loss_M3		0.276158
2	68003733	68003733		rs934312		principal component analysis and partial least square analysis	Face	Genome-wide variants of Eurasian facial shape differentiation and a prospective model of DNA based face prediction	Face_M2		0.230631
2	68081309	67854177		rs745977	C	Polygenic scores (weighted allele sums)	Hair loss	Genetic prediction of male pattern baldness	Hair_loss_M3		0.461062
2	68151619	67924487		rs6741945	T	Polygenic scores (weighted allele sums)	Hair loss	Genetic prediction of male pattern baldness	Hair_loss_M3		0.186901
2	68160476	67933344		rs6756875	A	Polygenic scores (weighted allele sums)	Hair loss	Genetic prediction of male pattern baldness	Hair_loss_M3		0.130791
2	70342727	70342727	2p14	rs9989836		Binomial logistic regression	Hair shape	Towards broadening Forensic DNA Phenotyping beyond pigmentation: Improving the prediction of head hair shape from DNA	Hair_shape_M1.1		0.415535
2	70342727	70342727	2p14	rs9989836		Multinomial logistic regression	Hair shape	Towards broadening Forensic DNA Phenotyping beyond pigmentation: Improving the prediction of head hair shape from DNA	Hair_shape_M1.2		0.415535
2	70412540	70185408	C2orf42 FAM136A PCBP1 PCYOX1 SNRPG TIA1	rs35689231	C	Polygenic scores (weighted allele sums)	Hair loss	Genetic prediction of male pattern baldness	Hair_loss_M3		0.482029
2	70597309	70597309		rs11900489		principal component analysis and partial least square analysis	Face	Genome-wide variants of Eurasian facial shape differentiation and a prospective model of DNA based face prediction	Face_M2		0.410942
2	70786598	70786598	TGFA	rs12997742		Binomial logistic regression	Hair shape	Towards broadening Forensic DNA Phenotyping beyond pigmentation: Improving the prediction of head hair shape from DNA	Hair_shape_M1.1		0.290735
2	70786598	70786598	TGFA	rs12997742		Multinomial logistic regression	Hair shape	Towards broadening Forensic DNA Phenotyping beyond pigmentation: Improving the prediction of head hair shape from DNA	Hair_shape_M1.2		0.290735
1	41883722	41418050	EDN2	rs3856254	A	Multinomial logistic regression (Model 1 uses polygenic scores)*	hair color	Genome-wide association meta-analysis of individuals of European ancestry identifies new loci explaining a substantial fraction of hair color variation and heritability.	Hair_color_M2		0.310104
2	79864923	79864923		rs13400937		z score test + LRT	BGA		BGA_M2		0.400958
1	61700259	61234587	NFIA	rs17377218	T	Multinomial logistic regression (Model 1 uses polygenic scores)*	hair color	Genome-wide association meta-analysis of individuals of European ancestry identifies new loci explaining a substantial fraction of hair color variation and heritability.	Hair_color_M2		0.0217652
2	100934535	100934535		rs76665702		principal component analysis and partial least square analysis	Face	Genome-wide variants of Eurasian facial shape differentiation and a prospective model of DNA based face prediction	Face_M2		0.0449281
2	109401291		MID-2011	rs2308203	A/C	Naive Bayes with allele frequencies (with/without HWP applying) MLR genetic distance algorithm	BGA	Inferring ancestral origin using a single multiplex assay of ancestry-informative marker SNPs	BGA_M1		0.382388
2	109513601	109513601	EDAR	rs3827760		Binomial logistic regression	Hair shape	Towards broadening Forensic DNA Phenotyping beyond pigmentation: Improving the prediction of head hair shape from DNA	Hair_shape_M1.1		0.235623
2	109513601	109513601	EDAR	rs3827760		Multinomial logistic regression	Hair shape	Towards broadening Forensic DNA Phenotyping beyond pigmentation: Improving the prediction of head hair shape from DNA	Hair_shape_M1.2		0.235623
2	109513601		P28	rs3827760	ACG	Naive Bayes with allele frequencies (with/without HWP applying) MLR genetic distance algorithm	BGA	Inferring ancestral origin using a single multiplex assay of ancestry-informative marker SNPs	BGA_M1		0.235623
2	109513601	109513601		rs3827760		z score test + LRT	BGA		BGA_M2		0.235623
2	109513601	109513601		rs3827760		-	BGA		BGA_M3		0.235623
2	109579738	109579738		rs260690		z score test + LRT	BGA		BGA_M2		0.456669
2	109579738	109579738		rs260690		-	BGA		BGA_M3		0.456669
2	112651316	112651316		rs11690295		principal component analysis and partial least square analysis	Face	Genome-wide variants of Eurasian facial shape differentiation and a prospective model of DNA based face prediction	Face_M2		0.408946
2	134422579	134422579		rs74393217		principal component analysis and partial least square analysis	Face	Genome-wide variants of Eurasian facial shape differentiation and a prospective model of DNA based face prediction	Face_M2		0.111422
1	155722506	155752715	GON4L	rs12134456	C	Multinomial logistic regression (Model 1 uses polygenic scores)*	hair color	Genome-wide association meta-analysis of individuals of European ancestry identifies new loci explaining a substantial fraction of hair color variation and heritability.	Hair_color_M2		0.142971
2	136616754		P12	rs182549	CT	Naive Bayes with allele frequencies (with/without HWP applying) MLR genetic distance algorithm	BGA	Inferring ancestral origin using a single multiplex assay of ancestry-informative marker SNPs	BGA_M1		0.163339
2	136707982	136707982		rs6754311		z score test + LRT	BGA		BGA_M2		0.163938
2	136707982	136707982		rs6754311		-	BGA		BGA_M3		0.163938
2	145678114	144920547		rs10928235	T	Polygenic scores (weighted allele sums)	Hair loss	Genetic prediction of male pattern baldness	Hair_loss_M3		0.154353
2	145678114		TEX41	rs10928235		multi-class neural network	Hair greying	Exploring the possibility of predicting human head hair greying from DNA using whole-exome and targeted NGS data	Hair_greying_M1.2		0.154353
2	145769943	145769943		rs10496971		z score test + LRT	BGA		BGA_M2		0.294329
2	158667217	158667217		rs10497191		z score test + LRT	BGA		BGA_M2		0.332268
2	158667217	158667217		rs10497191		-	BGA		BGA_M3		0.332268
2	162757307	162757307		rs77357117		principal component analysis and partial least square analysis	Face	Genome-wide variants of Eurasian facial shape differentiation and a prospective model of DNA based face prediction	Face_M2		0.0183706
2	167120956	167120956		rs4426541		principal component analysis and partial least square analysis	Face	Genome-wide variants of Eurasian facial shape differentiation and a prospective model of DNA based face prediction	Face_M2		0.19349
2	174277357	173412629		rs74527054	T	Polygenic scores (weighted allele sums)	Hair loss	Genetic prediction of male pattern baldness	Hair_loss_M3		0.0808706
2	174605633	173740905		rs13405699	A	Polygenic scores (weighted allele sums)	Hair loss	Genetic prediction of male pattern baldness	Hair_loss_M3		0.228634
2	174607506	173742778		rs16862069	C	Polygenic scores (weighted allele sums)	Hair loss	Genetic prediction of male pattern baldness	Hair_loss_M3		0.207468
2	176991857	176127129	EVX2 HOXD1 HOXD3 HOXD4 HOXD8 HOXD9 HOXD10 HOXD11 HOXD12 HOXD13	rs71421546	A	Polygenic scores (weighted allele sums)	Hair loss	Genetic prediction of male pattern baldness	Hair_loss_M3		0.0119808
2	177074773	176210045		rs6748131	T	Polygenic scores (weighted allele sums)	Hair loss	Genetic prediction of male pattern baldness	Hair_loss_M3		0.0934505
2	177086773	176222045		rs71421553	A	Polygenic scores (weighted allele sums)	Hair loss	Genetic prediction of male pattern baldness	Hair_loss_M3		0.0127796
2	177177413	176312685	MTX2	rs35534179	G	Polygenic scores (weighted allele sums)	Hair loss	Genetic prediction of male pattern baldness	Hair_loss_M3		0.00858626
2	177226167	176361439	MTX2	rs34769088	A	Polygenic scores (weighted allele sums)	Hair loss	Genetic prediction of male pattern baldness	Hair_loss_M3		0.00798722
2	177346281	176481553		rs201796065	T	Polygenic scores (weighted allele sums)	Hair loss	Genetic prediction of male pattern baldness	Hair_loss_M3		0.00798722
2	177594983	176730255		rs6737860	C	Polygenic scores (weighted allele sums)	Hair loss	Genetic prediction of male pattern baldness	Hair_loss_M3		0.40655
2	177616844	176752116		rs17668846	C	Polygenic scores (weighted allele sums)	Hair loss	Genetic prediction of male pattern baldness	Hair_loss_M3		0.0890575
2	177691543	176826815		rs12472159	G	Polygenic scores (weighted allele sums)	Hair loss	Genetic prediction of male pattern baldness	Hair_loss_M3		0.43151
2	177761828	176897100		rs10930758	G	Polygenic scores (weighted allele sums)	Hair loss	Genetic prediction of male pattern baldness	Hair_loss_M3		0.30611
2	177858518	176993790		rs6755476	C	Polygenic scores (weighted allele sums)	Hair loss	Genetic prediction of male pattern baldness	Hair_loss_M3		0.144369
2	179606538	179606538		rs2627037		z score test + LRT	BGA		BGA_M2		0.273163
2	180513046	180513046		rs6751130		principal component analysis and partial least square analysis	Face	Genome-wide variants of Eurasian facial shape differentiation and a prospective model of DNA based face prediction	Face_M2		0.314696
1	192544795	192575665	RGS1	rs2984920	A	Multinomial logistic regression (Model 1 uses polygenic scores)*	hair color	Genome-wide association meta-analysis of individuals of European ancestry identifies new loci explaining a substantial fraction of hair color variation and heritability.	Hair_color_M2		0.128794
2	200273376	199981621	SATB2e	rs4673339		Partial least squares regression	Face	Modeling 3D Facial Shape from DNA	Face_M1		0.214856
2	200578867	200287112	SATB2b	rs1357582		Partial least squares regression	Face	Modeling 3D Facial Shape from DNA	Face_M1		0.427516
2	200620763	200329008	SATB2d	rs6759018		Partial least squares regression	Face	Modeling 3D Facial Shape from DNA	Face_M1		0.469449
2	200621420	200329665	SATB2c	rs4530349		Partial least squares regression	Face	Modeling 3D Facial Shape from DNA	Face_M1		0.460663
2	201021954	201021954		rs1569175		z score test + LRT	BGA		BGA_M2		0.151358
1	205181062	205211934	DSTYK	rs2369633	T	Multinomial logistic regression (Model 1 uses polygenic scores)*	hair color	Genome-wide association meta-analysis of individuals of European ancestry identifies new loci explaining a substantial fraction of hair color variation and heritability.	Hair_color_M2		0.038738
1	211289337	211115995	KCNH1	rs1338349	A	Multinomial logistic regression (Model 1 uses polygenic scores)*	hair color	Genome-wide association meta-analysis of individuals of European ancestry identifies new loci explaining a substantial fraction of hair color variation and heritability.	Hair_color_M2		0.253195
2	219746292	219746292	WNT10A	rs74333950		Binomial logistic regression	Hair shape	Towards broadening Forensic DNA Phenotyping beyond pigmentation: Improving the prediction of head hair shape from DNA	Hair_shape_M1.1		0.201278
2	219746292	219746292	WNT10A	rs74333950		Multinomial logistic regression	Hair shape	Towards broadening Forensic DNA Phenotyping beyond pigmentation: Improving the prediction of head hair shape from DNA	Hair_shape_M1.2		0.201278
2	219756383			rs7349332		Binomial logistic regression	Hair loss	Evaluation of DNA Variants Associated with Androgenetic Alopecia and Their Potential to Predict Male Pattern Baldness	Hair_loss_M1		0.151957
2	219756383			rs7349332	T	Binomial logistic regression	Hair loss	Prediction of male-pattern baldness from genotypes	Hair_loss_M2		0.151957
2	219756383	218891661	BCS1L CDK5R2 CYP27A1 FEV PLCD4 PRKAG3 RNF25 RQCD1 STK36 TTLL4 USP37 VIL1 WNT6 WNT10A ZNF142	rs7349332	T	Polygenic scores (weighted allele sums)	Hair loss	Genetic prediction of male pattern baldness	Hair_loss_M3		0.151957
2	219756383		WNT10A	rs7349332		Binomial logistic regression	Hair shape	Evaluation of the predictive capacity of DNA variants associated with straight hair in Europeans	Hair_shape_M2		0.151957
2	219779911	219779911	LINC01494	rs77157375		Binomial logistic regression	Hair shape	Towards broadening Forensic DNA Phenotyping beyond pigmentation: Improving the prediction of head hair shape from DNA	Hair_shape_M1.1		0.00858626
2	219779911	219779911	LINC01494	rs77157375		Multinomial logistic regression	Hair shape	Towards broadening Forensic DNA Phenotyping beyond pigmentation: Improving the prediction of head hair shape from DNA	Hair_shape_M1.2		0.00858626
2	219821169	219821169	LOC391485	rs4672907		Binomial logistic regression	Hair shape	Towards broadening Forensic DNA Phenotyping beyond pigmentation: Improving the prediction of head hair shape from DNA	Hair_shape_M1.1		0.344649
2	219821169	219821169	LOC391485	rs4672907		Multinomial logistic regression	Hair shape	Towards broadening Forensic DNA Phenotyping beyond pigmentation: Improving the prediction of head hair shape from DNA	Hair_shape_M1.2		0.344649
1	212426434	212253092	PPP2R5A	rs351374	T	Multinomial logistic regression (Model 1 uses polygenic scores)*	hair color	Genome-wide association meta-analysis of individuals of European ancestry identifies new loci explaining a substantial fraction of hair color variation and heritability.	Hair_color_M2		0.352436
1	227503469	227315768	CDC42BPA	rs11806180	A	Multinomial logistic regression (Model 1 uses polygenic scores)*	hair color	Genome-wide association meta-analysis of individuals of European ancestry identifies new loci explaining a substantial fraction of hair color variation and heritability.	Hair_color_M2		0.33147
1	232625553	232489807	SIPA1L2	rs12749578	A	Multinomial logistic regression (Model 1 uses polygenic scores)*	hair color	Genome-wide association meta-analysis of individuals of European ancestry identifies new loci explaining a substantial fraction of hair color variation and heritability.	Hair_color_M2		0.254992
2	28613302	28390435	FOSL2	rs71443018	C	Multinomial logistic regression (Model 1 uses polygenic scores)*	hair color	Genome-wide association meta-analysis of individuals of European ancestry identifies new loci explaining a substantial fraction of hair color variation and heritability.	Hair_color_M2		0.00898562
2	28629343	28406476	FOSL2	rs6547850	T	Multinomial logistic regression (Model 1 uses polygenic scores)*	hair color	Genome-wide association meta-analysis of individuals of European ancestry identifies new loci explaining a substantial fraction of hair color variation and heritability.	Hair_color_M2		0.446486
2	42164215	41937075	C2orf91	rs4952548	A	Multinomial logistic regression (Model 1 uses polygenic scores)*	hair color	Genome-wide association meta-analysis of individuals of European ancestry identifies new loci explaining a substantial fraction of hair color variation and heritability.	Hair_color_M2		0.375599
2	223070676	222205957	PAX3	rs77177529	T	Polygenic scores (weighted allele sums)	Hair loss	Genetic prediction of male pattern baldness	Hair_loss_M3		0.0429313
2	70806369	70579237	TGFA ADD2	rs382925	T	Multinomial logistic regression (Model 1 uses polygenic scores)*	hair color	Genome-wide association meta-analysis of individuals of European ancestry identifies new loci explaining a substantial fraction of hair color variation and heritability.	Hair_color_M2		0.328474
2	88588510	88288991	THNSL2 FOXI3	rs73952210	T	Multinomial logistic regression (Model 1 uses polygenic scores)*	hair color	Genome-wide association meta-analysis of individuals of European ancestry identifies new loci explaining a substantial fraction of hair color variation and heritability.	Hair_color_M2		0.178714
2	224794577		MID-659	rs1160893	A/C	Naive Bayes with allele frequencies (with/without HWP applying) MLR genetic distance algorithm	BGA	Inferring ancestral origin using a single multiplex assay of ancestry-informative marker SNPs	BGA_M1		0.229233
2	231838134	231838134		rs3106301		principal component analysis and partial least square analysis	Face	Genome-wide variants of Eurasian facial shape differentiation and a prospective model of DNA based face prediction	Face_M2		0.493411
2	231840110	231840110		rs3106302		principal component analysis and partial least square analysis	Face	Genome-wide variants of Eurasian facial shape differentiation and a prospective model of DNA based face prediction	Face_M2		0.419129
2	232539782	232539782		rs4973016		principal component analysis and partial least square analysis	Face	Genome-wide variants of Eurasian facial shape differentiation and a prospective model of DNA based face prediction	Face_M2		0.151558
2	232540013	232540013		rs4973017		principal component analysis and partial least square analysis	Face	Genome-wide variants of Eurasian facial shape differentiation and a prospective model of DNA based face prediction	Face_M2		0.151757
2	232545352	232545352		rs75733329		principal component analysis and partial least square analysis	Face	Genome-wide variants of Eurasian facial shape differentiation and a prospective model of DNA based face prediction	Face_M2		0.152356
2	135376072	134618502	TMEM163	rs6728095	A	Multinomial logistic regression (Model 1 uses polygenic scores)*	hair color	Genome-wide association meta-analysis of individuals of European ancestry identifies new loci explaining a substantial fraction of hair color variation and heritability.	Hair_color_M2		0.362819
2	234739340		MROH2A	rs2361506		Binary neural network	Hair greying	Exploring the possibility of predicting human head hair greying from DNA using whole-exome and targeted NGS data	Hair_greying_M1.1		0.377196
2	234739340		MROH2A	rs2361506		multi-class neural network	Hair greying	Exploring the possibility of predicting human head hair greying from DNA using whole-exome and targeted NGS data	Hair_greying_M1.2		0.377196
2	239694631			rs9287638	A	Binomial logistic regression	Hair loss	Prediction of male-pattern baldness from genotypes	Hair_loss_M2		0.465056
2	198608724	197744000	BOLL	rs73054811	A	Multinomial logistic regression (Model 1 uses polygenic scores)*	hair color	Genome-wide association meta-analysis of individuals of European ancestry identifies new loci explaining a substantial fraction of hair color variation and heritability.	Hair_color_M2		0.191294
2	239695893	238787252	LOC100287387 TWIST2	rs11684254	G	Polygenic scores (weighted allele sums)	Hair loss	Genetic prediction of male pattern baldness	Hair_loss_M3		0.489217
2	239703911	238795270		rs57613913	C	Polygenic scores (weighted allele sums)	Hair loss	Genetic prediction of male pattern baldness	Hair_loss_M3		0.179113
2	239729257	238820616		rs59712316	C	Polygenic scores (weighted allele sums)	Hair loss	Genetic prediction of male pattern baldness	Hair_loss_M3		0.467652
2	239769885	238861244	TWIST2	rs146095395	T	Polygenic scores (weighted allele sums)	Hair loss	Genetic prediction of male pattern baldness	Hair_loss_M3		0.0646965
2	202839768	201975045	CDK15 FZD7	rs12998820	A	Multinomial logistic regression (Model 1 uses polygenic scores)*	hair color	Genome-wide association meta-analysis of individuals of European ancestry identifies new loci explaining a substantial fraction of hair color variation and heritability.	Hair_color_M2		0.42512
2	239949823	239028127		rs12185725	G	Polygenic scores (weighted allele sums)	Hair loss	Genetic prediction of male pattern baldness	Hair_loss_M3		0.267772
2	241719610		KIF1A	rs59733750		Binary neural network	Hair greying	Exploring the possibility of predicting human head hair greying from DNA using whole-exome and targeted NGS data	Hair_greying_M1.1		0.182708
2	241719610		KIF1A	rs59733750		multi-class neural network	Hair greying	Exploring the possibility of predicting human head hair greying from DNA using whole-exome and targeted NGS data	Hair_greying_M1.2		0.182708
2	214053501	213188777	IKZF2	rs77944749	T	Multinomial logistic regression (Model 1 uses polygenic scores)*	hair color	Genome-wide association meta-analysis of individuals of European ancestry identifies new loci explaining a substantial fraction of hair color variation and heritability.	Hair_color_M2		0.0401358
3	3192524		MID-17	rs4183	A/C	Naive Bayes with allele frequencies (with/without HWP applying) MLR genetic distance algorithm	BGA	Inferring ancestral origin using a single multiplex assay of ancestry-informative marker SNPs	BGA_M1		0.0219649
3	7221013	7221013		rs9855840		principal component analysis and partial least square analysis	Face	Genome-wide variants of Eurasian facial shape differentiation and a prospective model of DNA based face prediction	Face_M2		0.254792
3	7231390	7231390		rs2063882		principal component analysis and partial least square analysis	Face	Genome-wide variants of Eurasian facial shape differentiation and a prospective model of DNA based face prediction	Face_M2		0.26258
3	7233935	7233935		rs1963265		principal component analysis and partial least square analysis	Face	Genome-wide variants of Eurasian facial shape differentiation and a prospective model of DNA based face prediction	Face_M2		0.23722
3	11603229	11561755	ATG7 HRH1 VGLL4	rs7621843	G	Polygenic scores (weighted allele sums)	Hair loss	Genetic prediction of male pattern baldness	Hair_loss_M3		0.199681
2	222067447	221202727	EPHA4	rs1432262	A	Multinomial logistic regression (Model 1 uses polygenic scores)*	hair color	Genome-wide association meta-analysis of individuals of European ancestry identifies new loci explaining a substantial fraction of hair color variation and heritability.	Hair_color_M2		0.422524
3	16603877	16603877		rs12497831		principal component analysis and partial least square analysis	Face	Genome-wide variants of Eurasian facial shape differentiation and a prospective model of DNA based face prediction	Face_M2		0.226238
3	30415612	30415612		rs4955316		z score test + LRT	BGA		BGA_M2		0.188498
3	39146429	39146429		rs9809104		z score test + LRT	BGA		BGA_M2		0.410543
3	45024075	45024075		rs9827443		principal component analysis and partial least square analysis	Face	Genome-wide variants of Eurasian facial shape differentiation and a prospective model of DNA based face prediction	Face_M2		0.0129792
3	45087573	45087573		rs17077151		principal component analysis and partial least square analysis	Face	Genome-wide variants of Eurasian facial shape differentiation and a prospective model of DNA based face prediction	Face_M2		0.0241613
3	53845295	53845295		rs10154841		principal component analysis and partial least square analysis	Face	Genome-wide variants of Eurasian facial shape differentiation and a prospective model of DNA based face prediction	Face_M2		0.261182
3	53858986	53858986		rs62250931		principal component analysis and partial least square analysis	Face	Genome-wide variants of Eurasian facial shape differentiation and a prospective model of DNA based face prediction	Face_M2		0.111022
3	57127991	57127991		rs2035653		principal component analysis and partial least square analysis	Face	Genome-wide variants of Eurasian facial shape differentiation and a prospective model of DNA based face prediction	Face_M2		0.208067
3	57134230	57134230		rs6807055		principal component analysis and partial least square analysis	Face	Genome-wide variants of Eurasian facial shape differentiation and a prospective model of DNA based face prediction	Face_M2		0.199481
3	60901712	60901712		rs60414361		principal component analysis and partial least square analysis	Face	Genome-wide variants of Eurasian facial shape differentiation and a prospective model of DNA based face prediction	Face_M2		0.120607
3	66758733	66758733		rs6785590		principal component analysis and partial least square analysis	Face	Genome-wide variants of Eurasian facial shape differentiation and a prospective model of DNA based face prediction	Face_M2		0.201078
2	222071255	221206535	EPHA4	rs17348118	A	Multinomial logistic regression (Model 1 uses polygenic scores)*	hair color	Genome-wide association meta-analysis of individuals of European ancestry identifies new loci explaining a substantial fraction of hair color variation and heritability.	Hair_color_M2		0.205471
2	222089797	221225077	EPHA4	rs17349283	A	Multinomial logistic regression (Model 1 uses polygenic scores)*	hair color	Genome-wide association meta-analysis of individuals of European ancestry identifies new loci explaining a substantial fraction of hair color variation and heritability.	Hair_color_M2		0.270168
2	222157965	221293245	EPHA4	rs9989788	T	Multinomial logistic regression (Model 1 uses polygenic scores)*	hair color	Genome-wide association meta-analysis of individuals of European ancestry identifies new loci explaining a substantial fraction of hair color variation and heritability.	Hair_color_M2		0.136182
3	74335764	74335764		rs862825		principal component analysis and partial least square analysis	Face	Genome-wide variants of Eurasian facial shape differentiation and a prospective model of DNA based face prediction	Face_M2		0.120807
3	79399575	79399575		rs6548616		z score test + LRT	BGA		BGA_M2		0.41254
3	80973816	80973816		rs117505362		principal component analysis and partial least square analysis	Face	Genome-wide variants of Eurasian facial shape differentiation and a prospective model of DNA based face prediction	Face_M2		0.028155
3	82196528	82196528		rs61672954		principal component analysis and partial least square analysis	Face	Genome-wide variants of Eurasian facial shape differentiation and a prospective model of DNA based face prediction	Face_M2		0.01877
3	84006037	84006037		rs7632535		principal component analysis and partial least square analysis	Face	Genome-wide variants of Eurasian facial shape differentiation and a prospective model of DNA based face prediction	Face_M2		0.169329
3	84017630	84017630		rs4856477		principal component analysis and partial least square analysis	Face	Genome-wide variants of Eurasian facial shape differentiation and a prospective model of DNA based face prediction	Face_M2		0.172524
3	107424090	107705243	BBX	rs9846246	A	Polygenic scores (weighted allele sums)	Hair loss	Genetic prediction of male pattern baldness	Hair_loss_M3		0.469249
3	108981029		MID-1607	rs2307803	A/C	Naive Bayes with allele frequencies (with/without HWP applying) MLR genetic distance algorithm	BGA	Inferring ancestral origin using a single multiplex assay of ancestry-informative marker SNPs	BGA_M1		0.271565
3	113888532	113888532		rs1486009		principal component analysis and partial least square analysis	Face	Genome-wide variants of Eurasian facial shape differentiation and a prospective model of DNA based face prediction	Face_M2		0.0682907
3	113890310	113890310		rs16822416		principal component analysis and partial least square analysis	Face	Genome-wide variants of Eurasian facial shape differentiation and a prospective model of DNA based face prediction	Face_M2		0.0934505
3	115393874	115393874		rs1837208		principal component analysis and partial least square analysis	Face	Genome-wide variants of Eurasian facial shape differentiation and a prospective model of DNA based face prediction	Face_M2		0.23722
3	116680676	116680676		rs480756		principal component analysis and partial least square analysis	Face	Genome-wide variants of Eurasian facial shape differentiation and a prospective model of DNA based face prediction	Face_M2		0.348043
3	116682766	116682766		rs2868482		principal component analysis and partial least square analysis	Face	Genome-wide variants of Eurasian facial shape differentiation and a prospective model of DNA based face prediction	Face_M2		0.356629
3	116695998	116695998		rs7647072		principal component analysis and partial least square analysis	Face	Genome-wide variants of Eurasian facial shape differentiation and a prospective model of DNA based face prediction	Face_M2		0.415335
3	119778489	119778489		rs2199503		principal component analysis and partial least square analysis	Face	Genome-wide variants of Eurasian facial shape differentiation and a prospective model of DNA based face prediction	Face_M2		0.202077
3	120522716	120522716		rs12629908		z score test + LRT	BGA		BGA_M2		0.1873
3	121364173	121364173		rs1919550		-	BGA		BGA_M3		0.0904553
3	121459589	121459589		rs12498138		z score test + LRT	BGA		BGA_M2		0.0900559
3	121459589	121459589		rs12498138		-	BGA		BGA_M3		0.0900559
2	223025055	222160336	PAX3	rs116254882	T	Multinomial logistic regression (Model 1 uses polygenic scores)*	hair color	Genome-wide association meta-analysis of individuals of European ancestry identifies new loci explaining a substantial fraction of hair color variation and heritability.	Hair_color_M2		0.00958466
3	122713511	122713511		rs6786625		principal component analysis and partial least square analysis	Face	Genome-wide variants of Eurasian facial shape differentiation and a prospective model of DNA based face prediction	Face_M2		0.153954
3	122750703	122750703		rs9839656		principal component analysis and partial least square analysis	Face	Genome-wide variants of Eurasian facial shape differentiation and a prospective model of DNA based face prediction	Face_M2		0.159345
3	125993274	126274431	ALDH1L1 KLF15	rs115182912	A	Polygenic scores (weighted allele sums)	Hair loss	Genetic prediction of male pattern baldness	Hair_loss_M3		0.0061901
3	126068948	126350105	KLF15	rs35892873	T	Polygenic scores (weighted allele sums)	Hair loss	Genetic prediction of male pattern baldness	Hair_loss_M3		0.347045
3	126091660	126372817		rs9878451	G	Polygenic scores (weighted allele sums)	Hair loss	Genetic prediction of male pattern baldness	Hair_loss_M3		0.278954
3	130346716	130346716		rs17747964		principal component analysis and partial least square analysis	Face	Genome-wide variants of Eurasian facial shape differentiation and a prospective model of DNA based face prediction	Face_M2		0.0611022
3	134018336	134018336		rs56083127		principal component analysis and partial least square analysis	Face	Genome-wide variants of Eurasian facial shape differentiation and a prospective model of DNA based face prediction	Face_M2		0.223642
3	135274861	135274861		rs6771993		principal component analysis and partial least square analysis	Face	Genome-wide variants of Eurasian facial shape differentiation and a prospective model of DNA based face prediction	Face_M2		0.378994
3	135914476	135914476		rs9845457		z score test + LRT	BGA		BGA_M2		0.490016
3	138721931	139003089	CEP70 FAIM FOXL2 FOXL2NB PIK3CB PRR23A PRR23B PRR23C	rs6772287	C	Polygenic scores (weighted allele sums)	Hair loss	Genetic prediction of male pattern baldness	Hair_loss_M3		0.00508906
3	138997951	139279109		rs77438261	G	Polygenic scores (weighted allele sums)	Hair loss	Genetic prediction of male pattern baldness	Hair_loss_M3		0.165136
3	139006664	139287822		rs6802174	G	Polygenic scores (weighted allele sums)	Hair loss	Genetic prediction of male pattern baldness	Hair_loss_M3		0.298123
3	139032333	139313491		rs7642536	C	Polygenic scores (weighted allele sums)	Hair loss	Genetic prediction of male pattern baldness	Hair_loss_M3		0.0878594
2	223069625	222204906	PAX3	rs13017777	T	Multinomial logistic regression (Model 1 uses polygenic scores)*	hair color	Genome-wide association meta-analysis of individuals of European ancestry identifies new loci explaining a substantial fraction of hair color variation and heritability.	Hair_color_M2		0.263778
3	141154542	141435700	RASA2 ZBTB38	rs6440008	C	Polygenic scores (weighted allele sums)	Hair loss	Genetic prediction of male pattern baldness	Hair_loss_M3		0.364417
2	223122323	222257604	PAX3	rs6755469	T	Multinomial logistic regression (Model 1 uses polygenic scores)*	hair color	Genome-wide association meta-analysis of individuals of European ancestry identifies new loci explaining a substantial fraction of hair color variation and heritability.	Hair_color_M2		0.221046
2	223155911	222291192	PAX3	rs12470153	C	Multinomial logistic regression (Model 1 uses polygenic scores)*	hair color	Genome-wide association meta-analysis of individuals of European ancestry identifies new loci explaining a substantial fraction of hair color variation and heritability.	Hair_color_M2		0.356629
3	147750355	147750355		rs734873		z score test + LRT	BGA		BGA_M2		0.203275
3	151653368			rs4679955		Binomial logistic regression	Hair loss	Evaluation of DNA Variants Associated with Androgenetic Alopecia and Their Potential to Predict Male Pattern Baldness	Hair_loss_M1		0.429113
3	151657769	151939981	AADAC SUCNR1	rs13060333	A	Polygenic scores (weighted allele sums)	Hair loss	Genetic prediction of male pattern baldness	Hair_loss_M3		0.397963
3	151754768	152036979	AADAC AADACL2 SUCNR1	rs1842202	G	Polygenic scores (weighted allele sums)	Hair loss	Genetic prediction of male pattern baldness	Hair_loss_M3		0.228834
2	233735543	232870833	C2orf82	rs2675966	T	Multinomial logistic regression (Model 1 uses polygenic scores)*	hair color	Genome-wide association meta-analysis of individuals of European ancestry identifies new loci explaining a substantial fraction of hair color variation and heritability.	Hair_color_M2		0.403554
3	161652811	161652811		rs6764196		principal component analysis and partial least square analysis	Face	Genome-wide variants of Eurasian facial shape differentiation and a prospective model of DNA based face prediction	Face_M2		0.193091
3	168645035		P21	rs1498444	GT	Naive Bayes with allele frequencies (with/without HWP applying) MLR genetic distance algorithm	BGA	Inferring ancestral origin using a single multiplex assay of ancestry-informative marker SNPs	BGA_M1		0.268171
3	176223943	176223943		rs75865895		principal component analysis and partial least square analysis	Face	Genome-wide variants of Eurasian facial shape differentiation and a prospective model of DNA based face prediction	Face_M2		0.0427316
3	179964727	179964727		rs2030763		z score test + LRT	BGA		BGA_M2		0.270767
3	182237032	182519244		rs13092705	T	Polygenic scores (weighted allele sums)	Hair loss	Genetic prediction of male pattern baldness	Hair_loss_M3		0.301917
3	185263467	185263467	LIPH	rs551936		Binomial logistic regression	Hair shape	Towards broadening Forensic DNA Phenotyping beyond pigmentation: Improving the prediction of head hair shape from DNA	Hair_shape_M1.1		0.122204
3	185263467	185263467	LIPH	rs551936		Multinomial logistic regression	Hair shape	Towards broadening Forensic DNA Phenotyping beyond pigmentation: Improving the prediction of head hair shape from DNA	Hair_shape_M1.2		0.122204
3	186344614	186344614		rs9870756		principal component analysis and partial least square analysis	Face	Genome-wide variants of Eurasian facial shape differentiation and a prospective model of DNA based face prediction	Face_M2		0.124401
3	188574996	188574996		rs1513181		z score test + LRT	BGA		BGA_M2		0.38119
2	239695893	238787252	TWIST2	rs11684254	C	Multinomial logistic regression (Model 1 uses polygenic scores)*	hair color	Genome-wide association meta-analysis of individuals of European ancestry identifies new loci explaining a substantial fraction of hair color variation and heritability.	Hair_color_M2		0.489217
4	4868005	4868005		rs2131453		principal component analysis and partial least square analysis	Face	Genome-wide variants of Eurasian facial shape differentiation and a prospective model of DNA based face prediction	Face_M2		0.128794
4	5390637	5390637		rs9291090		z score test + LRT	BGA		BGA_M2		0.0924521
4	5638799	5689700	EVC2	rs10001971		Partial least squares regression	Face	Modeling 3D Facial Shape from DNA	Face_M1		0.230631
4	20702850	20702850		rs79082372		principal component analysis and partial least square analysis	Face	Genome-wide variants of Eurasian facial shape differentiation and a prospective model of DNA based face prediction	Face_M2		0.0642971
4	30142822	30142822		rs79293649		principal component analysis and partial least square analysis	Face	Genome-wide variants of Eurasian facial shape differentiation and a prospective model of DNA based face prediction	Face_M2		0.090655
4	31120752	31120752		rs60159418		principal component analysis and partial least square analysis	Face	Genome-wide variants of Eurasian facial shape differentiation and a prospective model of DNA based face prediction	Face_M2		0.317891
4	31122429	31122429		rs16884372		principal component analysis and partial least square analysis	Face	Genome-wide variants of Eurasian facial shape differentiation and a prospective model of DNA based face prediction	Face_M2		0.231629
4	31124325	31124325		rs11937565		principal component analysis and partial least square analysis	Face	Genome-wide variants of Eurasian facial shape differentiation and a prospective model of DNA based face prediction	Face_M2		0.198083
4	31135624	31135624		rs12507539		principal component analysis and partial least square analysis	Face	Genome-wide variants of Eurasian facial shape differentiation and a prospective model of DNA based face prediction	Face_M2		0.234625
4	31513263	31513263		rs6448778		principal component analysis and partial least square analysis	Face	Genome-wide variants of Eurasian facial shape differentiation and a prospective model of DNA based face prediction	Face_M2		0.419928
4	36213761	36213761		rs6836152		principal component analysis and partial least square analysis	Face	Genome-wide variants of Eurasian facial shape differentiation and a prospective model of DNA based face prediction	Face_M2		0.108427
4	36216874	36216874		rs6838570		principal component analysis and partial least square analysis	Face	Genome-wide variants of Eurasian facial shape differentiation and a prospective model of DNA based face prediction	Face_M2		0.108227
4	37099612	37099612		rs12507016		principal component analysis and partial least square analysis	Face	Genome-wide variants of Eurasian facial shape differentiation and a prospective model of DNA based face prediction	Face_M2		0.16893
4	38803255		P24	rs4540055	ACT	Naive Bayes with allele frequencies (with/without HWP applying) MLR genetic distance algorithm	BGA	Inferring ancestral origin using a single multiplex assay of ancestry-informative marker SNPs	BGA_M1		0.348742
4	38815502	38815502		rs4833103		z score test + LRT	BGA		BGA_M2		0.13778
4	38815502	38815502		rs4833103		-	BGA		BGA_M3		0.13778
4	41554364	41554364		rs10007810		z score test + LRT	BGA		BGA_M2		0.439696
4	42837289	42837289		rs80049044		principal component analysis and partial least square analysis	Face	Genome-wide variants of Eurasian facial shape differentiation and a prospective model of DNA based face prediction	Face_M2		0.124601
2	239949666	239027970	HDAC4	rs4075019	A	Multinomial logistic regression (Model 1 uses polygenic scores)*	hair color	Genome-wide association meta-analysis of individuals of European ancestry identifies new loci explaining a substantial fraction of hair color variation and heritability.	Hair_color_M2		0.271965
4	58799916	58799916		rs17088952		principal component analysis and partial least square analysis	Face	Genome-wide variants of Eurasian facial shape differentiation and a prospective model of DNA based face prediction	Face_M2		0.164936
4	58904987	58904987		rs4865293		principal component analysis and partial least square analysis	Face	Genome-wide variants of Eurasian facial shape differentiation and a prospective model of DNA based face prediction	Face_M2		0.348243
4	73245191	73245191		rs1369093		z score test + LRT	BGA		BGA_M2		0.227835
3	251422	209739	CHL1	rs13082190	C	Multinomial logistic regression (Model 1 uses polygenic scores)*	hair color	Genome-wide association meta-analysis of individuals of European ancestry identifies new loci explaining a substantial fraction of hair color variation and heritability.	Hair_color_M2		0.282748
4	79256036	79256036	FRAS1	rs436034		Binomial logistic regression	Hair shape	Towards broadening Forensic DNA Phenotyping beyond pigmentation: Improving the prediction of head hair shape from DNA	Hair_shape_M1.1		0.295727
4	79280693	79280693	FRAS1	rs1268789		Binomial logistic regression	Hair shape	Towards broadening Forensic DNA Phenotyping beyond pigmentation: Improving the prediction of head hair shape from DNA	Hair_shape_M1.1		0.456869
4	79280693	79280693	FRAS1	rs1268789		Multinomial logistic regression	Hair shape	Towards broadening Forensic DNA Phenotyping beyond pigmentation: Improving the prediction of head hair shape from DNA	Hair_shape_M1.2		0.456869
4	79280693		FRAS1	rs1268789		Binomial logistic regression	Hair shape	Evaluation of the predictive capacity of DNA variants associated with straight hair in Europeans	Hair_shape_M2		0.456869
3	11663025	11621551	VGLL4	rs2574715	A	Multinomial logistic regression (Model 1 uses polygenic scores)*	hair color	Genome-wide association meta-analysis of individuals of European ancestry identifies new loci explaining a substantial fraction of hair color variation and heritability.	Hair_color_M2		0.295727
4	81153105	80231951	PRDM8	rs141610938	C	Polygenic scores (weighted allele sums)	Hair loss	Genetic prediction of male pattern baldness	Hair_loss_M3		0.028754
4	81197949	80276795	FGF5	rs7680591	A	Polygenic scores (weighted allele sums)	Hair loss	Genetic prediction of male pattern baldness	Hair_loss_M3		0.3127
4	81197949		FGF5	rs7680591		Binary neural network	Hair greying	Exploring the possibility of predicting human head hair greying from DNA using whole-exome and targeted NGS data	Hair_greying_M1.1		0.3127
4	81197949		FGF5	rs7680591		multi-class neural network	Hair greying	Exploring the possibility of predicting human head hair greying from DNA using whole-exome and targeted NGS data	Hair_greying_M1.2		0.3127
3	69876984	69827833	MITF	rs35879809	A	Multinomial logistic regression (Model 1 uses polygenic scores)*	hair color	Genome-wide association meta-analysis of individuals of European ancestry identifies new loci explaining a substantial fraction of hair color variation and heritability.	Hair_color_M2		0.164137
4	81251198	80330044	C4orf22 FGF5	rs6811219	T	Polygenic scores (weighted allele sums)	Hair loss	Genetic prediction of male pattern baldness	Hair_loss_M3		0.182708
3	72396902	72347751	RYBP	rs9821691	T	Multinomial logistic regression (Model 1 uses polygenic scores)*	hair color	Genome-wide association meta-analysis of individuals of European ancestry identifies new loci explaining a substantial fraction of hair color variation and heritability.	Hair_color_M2		0.433307
4	85309078	85309078		rs385194		z score test + LRT	BGA		BGA_M2		0.362819
3	73862616	73813465	PDZRN3 CNTN3	rs586936	A	Multinomial logistic regression (Model 1 uses polygenic scores)*	hair color	Genome-wide association meta-analysis of individuals of European ancestry identifies new loci explaining a substantial fraction of hair color variation and heritability.	Hair_color_M2		0.426518
3	122526816	122807969	DIRC2	rs9847240	A	Multinomial logistic regression (Model 1 uses polygenic scores)*	hair color	Genome-wide association meta-analysis of individuals of European ancestry identifies new loci explaining a substantial fraction of hair color variation and heritability.	Hair_color_M2		0.460863
4	100239319	100239319		rs1229984		z score test + LRT	BGA		BGA_M2		0.158546
4	100239319	100239319		rs1229984		-	BGA		BGA_M3		0.158546
4	100244319	100244319		rs3811801		z score test + LRT	BGA		BGA_M2		0.102636
4	100244319	100244319		rs3811801		-	BGA		BGA_M3		0.102636
4	105375423	105375423		rs7657799		z score test + LRT	BGA		BGA_M2		0.268371
4	105375423	105375423		rs7657799		-	BGA		BGA_M3		0.268371
4	105428195	105428195		rs6816527		principal component analysis and partial least square analysis	Face	Genome-wide variants of Eurasian facial shape differentiation and a prospective model of DNA based face prediction	Face_M2		0.360623
3	141094769	141375927	ZBTB38	rs4683605	A	Multinomial logistic regression (Model 1 uses polygenic scores)*	hair color	Genome-wide association meta-analysis of individuals of European ancestry identifies new loci explaining a substantial fraction of hair color variation and heritability.	Hair_color_M2		0.489417
4	106010433	105089276		rs12509636	T	Polygenic scores (weighted allele sums)	Hair loss	Genetic prediction of male pattern baldness	Hair_loss_M3		0.463858
4	107511425	106590268		rs147170006	G	Polygenic scores (weighted allele sums)	Hair loss	Genetic prediction of male pattern baldness	Hair_loss_M3		0.105631
4	107543594	106622437		rs73837363	A	Polygenic scores (weighted allele sums)	Hair loss	Genetic prediction of male pattern baldness	Hair_loss_M3	merged into rs1364807	0.0714856
4	107628071	106706914		rs10516537	C	Polygenic scores (weighted allele sums)	Hair loss	Genetic prediction of male pattern baldness	Hair_loss_M3		0.136182
4	107888788	106967631	DKK2	rs4109346	A	Polygenic scores (weighted allele sums)	Hair loss	Genetic prediction of male pattern baldness	Hair_loss_M3		0.144768
4	108052995	107131838		rs76067940	T	Polygenic scores (weighted allele sums)	Hair loss	Genetic prediction of male pattern baldness	Hair_loss_M3		0.0135783
3	141180077	141461235	ZBTB38 RASA2	rs73869622	T	Multinomial logistic regression (Model 1 uses polygenic scores)*	hair color	Genome-wide association meta-analysis of individuals of European ancestry identifies new loci explaining a substantial fraction of hair color variation and heritability.	Hair_color_M2		0.116414
3	141632797	141913955	ATP1B3	rs2288636	T	Multinomial logistic regression (Model 1 uses polygenic scores)*	hair color	Genome-wide association meta-analysis of individuals of European ancestry identifies new loci explaining a substantial fraction of hair color variation and heritability.	Hair_color_M2		0.0798722
4	131016634	131016634		rs28392536		principal component analysis and partial least square analysis	Face	Genome-wide variants of Eurasian facial shape differentiation and a prospective model of DNA based face prediction	Face_M2		0.214457
4	139249761	139249761		rs6849956		principal component analysis and partial least square analysis	Face	Genome-wide variants of Eurasian facial shape differentiation and a prospective model of DNA based face prediction	Face_M2		0.0806709
3	151894921	152177132	SUCNR1 MBNL1	rs325760	T	Multinomial logistic regression (Model 1 uses polygenic scores)*	hair color	Genome-wide association meta-analysis of individuals of European ancestry identifies new loci explaining a substantial fraction of hair color variation and heritability.	Hair_color_M2		0.00274348
4	159181963		P23	rs2026721	ACGT	Naive Bayes with allele frequencies (with/without HWP applying) MLR genetic distance algorithm	BGA	Inferring ancestral origin using a single multiplex assay of ancestry-informative marker SNPs	BGA_M1		0.171326
4	179399523	179399523		rs2702414		z score test + LRT	BGA		BGA_M2		0.189696
4	4388874	4387147	NSG1	rs10015223	C	Multinomial logistic regression (Model 1 uses polygenic scores)*	hair color	Genome-wide association meta-analysis of individuals of European ancestry identifies new loci explaining a substantial fraction of hair color variation and heritability.	Hair_color_M2		0.0259585
5	2364626	2364626		rs316598		z score test + LRT	BGA		BGA_M2		0.420128
5	4679559	4679559		rs4235620		principal component analysis and partial least square analysis	Face	Genome-wide variants of Eurasian facial shape differentiation and a prospective model of DNA based face prediction	Face_M2		0.407748
5	6845035	6845035		rs870347		z score test + LRT	BGA		BGA_M2		0.200879
5	6845035	6845035		rs870347		-	BGA		BGA_M3		0.200879
5	7814342		MID-1802	rs2307998	A/C	Naive Bayes with allele frequencies (with/without HWP applying) MLR genetic distance algorithm	BGA	Inferring ancestral origin using a single multiplex assay of ancestry-informative marker SNPs	BGA_M1		0.138179
5	11160043	11213043	CTNND2a	rs2277054		Partial least squares regression	Face	Modeling 3D Facial Shape from DNA	Face_M1		0.289137
5	14570732	14570732		rs39968		principal component analysis and partial least square analysis	Face	Genome-wide variants of Eurasian facial shape differentiation and a prospective model of DNA based face prediction	Face_M2		0.311701
5	28171050	28171050		rs4867504		principal component analysis and partial least square analysis	Face	Genome-wide variants of Eurasian facial shape differentiation and a prospective model of DNA based face prediction	Face_M2		0.394768
5	28172825	28172825		rs4305648		principal component analysis and partial least square analysis	Face	Genome-wide variants of Eurasian facial shape differentiation and a prospective model of DNA based face prediction	Face_M2		0.396965
15	28230318		OCA2	rs1800407		Likelihood ratio	eye color	Human eye colour and HERC2 OCA2 and MATP	Eye_color_M1		0.0253594
15	28356859		HERC2	rs1129038		Likelihood ratio	eye color	Human eye colour and HERC2 OCA2 and MATP	Eye_color_M1		0.176917
5	33951693		SLC45A2	rs16891982		Bayesian naïve classifier / Multinomial logistic regression / Genetic distance algorithm	skin color	Development of a forensic skin colour predictive test.	Skin_color_M1		0.27496
4	54465287	53599120	LNX1	rs2117599	A	Multinomial logistic regression (Model 1 uses polygenic scores)*	hair color	Genome-wide association meta-analysis of individuals of European ancestry identifies new loci explaining a substantial fraction of hair color variation and heritability.	Hair_color_M2		0.395767
5	33951693		P25a	rs16891982	ACG	Naive Bayes with allele frequencies (with/without HWP applying) MLR genetic distance algorithm	BGA	Inferring ancestral origin using a single multiplex assay of ancestry-informative marker SNPs	BGA_M1		0.27496
5	33951693	33951693		rs16891982		z score test + LRT	BGA		BGA_M2		0.27496
5	33951693	33951693		rs16891982		-	BGA		BGA_M3		0.27496
15	28365618		HERC2	rs12913832		Likelihood ratio	eye color	Human eye colour and HERC2 OCA2 and MATP	Eye_color_M1		0.177316
4	75328479	74462762	AREG	rs1874202	C	Multinomial logistic regression (Model 1 uses polygenic scores)*	hair color	Genome-wide association meta-analysis of individuals of European ancestry identifies new loci explaining a substantial fraction of hair color variation and heritability.	Hair_color_M2		0.272165
4	79282348	78361194	FRAS1	rs120233	A	Multinomial logistic regression (Model 1 uses polygenic scores)*	hair color	Genome-wide association meta-analysis of individuals of European ancestry identifies new loci explaining a substantial fraction of hair color variation and heritability.	Hair_color_M2		0.455671
15	28386626		HERC2	rs11636232		Likelihood ratio	eye color	Human eye colour and HERC2 OCA2 and MATP	Eye_color_M1		0.0856629
5	33986409		SLC45A2	rs13289		Bayesian naïve classifier / Multinomial logistic regression / Genetic distance algorithm	skin color	Development of a forensic skin colour predictive test.	Skin_color_M1		0.444089
4	81199966	80278812	FGF5	rs1458046	A	Multinomial logistic regression (Model 1 uses polygenic scores)*	hair color	Genome-wide association meta-analysis of individuals of European ancestry identifies new loci explaining a substantial fraction of hair color variation and heritability.	Hair_color_M2		0.398562
4	81661426	80740272	C4orf22	rs72661730	A	Multinomial logistic regression (Model 1 uses polygenic scores)*	hair color	Genome-wide association meta-analysis of individuals of European ancestry identifies new loci explaining a substantial fraction of hair color variation and heritability.	Hair_color_M2		0.0650958
5	35037115	35037115		rs37369		z score test + LRT	BGA		BGA_M2		0.39357
5	43711378	43711378		rs6451722		z score test + LRT	BGA		BGA_M2		0.388978
5	44441703	44441601		rs1351637	G	Polygenic scores (weighted allele sums)	Hair loss	Genetic prediction of male pattern baldness	Hair_loss_M3		0.175319
4	86601631	85680478	ARHGAP24	rs1026872	A	Multinomial logistic regression (Model 1 uses polygenic scores)*	hair color	Genome-wide association meta-analysis of individuals of European ancestry identifies new loci explaining a substantial fraction of hair color variation and heritability.	Hair_color_M2		0.40595
4	86692665	85771512	ARHGAP24	rs6831420	A	Multinomial logistic regression (Model 1 uses polygenic scores)*	hair color	Genome-wide association meta-analysis of individuals of European ancestry identifies new loci explaining a substantial fraction of hair color variation and heritability.	Hair_color_M2		0.259984
4	105816898	104895741	CXXC4 TET2	rs9998015	T	Multinomial logistic regression (Model 1 uses polygenic scores)*	hair color	Genome-wide association meta-analysis of individuals of European ancestry identifies new loci explaining a substantial fraction of hair color variation and heritability.	Hair_color_M2		0.476837
5	67193451	67897623		rs35558461	A	Polygenic scores (weighted allele sums)	Hair loss	Genetic prediction of male pattern baldness	Hair_loss_M3		0.160942
5	70828417		MID-1603	rs2307799	A/C	Naive Bayes with allele frequencies (with/without HWP applying) MLR genetic distance algorithm	BGA	Inferring ancestral origin using a single multiplex assay of ancestry-informative marker SNPs	BGA_M1		0.320288
5	79085726	79085726		rs12657828		z score test + LRT	BGA		BGA_M2		0.219249
4	109350880	108429724	LEF1 RPL34-AS1	rs219493	T	Multinomial logistic regression (Model 1 uses polygenic scores)*	hair color	Genome-wide association meta-analysis of individuals of European ancestry identifies new loci explaining a substantial fraction of hair color variation and heritability.	Hair_color_M2		0.141573
5	82545540		MID-943	rs1611026	A/C	Naive Bayes with allele frequencies (with/without HWP applying) MLR genetic distance algorithm	BGA	Inferring ancestral origin using a single multiplex assay of ancestry-informative marker SNPs	BGA_M1		0.483826
5	89818958		MID-1193	rs2067280	A/C	Naive Bayes with allele frequencies (with/without HWP applying) MLR genetic distance algorithm	BGA	Inferring ancestral origin using a single multiplex assay of ancestry-informative marker SNPs	BGA_M1		0.213858
4	109482485	108561329	RPL34 AS1	rs1436501	A	Multinomial logistic regression (Model 1 uses polygenic scores)*	hair color	Genome-wide association meta-analysis of individuals of European ancestry identifies new loci explaining a substantial fraction of hair color variation and heritability.	Hair_color_M2		0.41873
5	113321924	113321924		rs12658199		principal component analysis and partial least square analysis	Face	Genome-wide variants of Eurasian facial shape differentiation and a prospective model of DNA based face prediction	Face_M2		0.197484
4	149745038	148823886	NR3C2	rs72737816	A	Multinomial logistic regression (Model 1 uses polygenic scores)*	hair color	Genome-wide association meta-analysis of individuals of European ancestry identifies new loci explaining a substantial fraction of hair color variation and heritability.	Hair_color_M2		0.137181
5	122454305	123118610	PRDM6	rs186749	G	Polygenic scores (weighted allele sums)	Hair loss	Genetic prediction of male pattern baldness	Hair_loss_M3		0.490815
5	132654848	132654848		rs7730752		principal component analysis and partial least square analysis	Face	Genome-wide variants of Eurasian facial shape differentiation and a prospective model of DNA based face prediction	Face_M2		0.348642
4	186186542	185265388	SNX25	rs3112862	A	Multinomial logistic regression (Model 1 uses polygenic scores)*	hair color	Genome-wide association meta-analysis of individuals of European ancestry identifies new loci explaining a substantial fraction of hair color variation and heritability.	Hair_color_M2		0.436102
5	152535673	152535673		rs10065344		principal component analysis and partial least square analysis	Face	Genome-wide variants of Eurasian facial shape differentiation and a prospective model of DNA based face prediction	Face_M2		0.234425
5	155471714	155471714		rs6556352		z score test + LRT	BGA		BGA_M2		0.422125
5	158310631			rs929626		Binomial logistic regression	Hair loss	Evaluation of DNA Variants Associated with Androgenetic Alopecia and Their Potential to Predict Male Pattern Baldness	Hair_loss_M1		0.425319
5	158310631			rs929626	G	Binomial logistic regression	Hair loss	Prediction of male-pattern baldness from genotypes	Hair_loss_M2		0.425319
5	158311643	158884635	EBF1	rs17543668	A	Polygenic scores (weighted allele sums)	Hair loss	Genetic prediction of male pattern baldness	Hair_loss_M3		0.0369409
5	158320877	158893869	EBF1	rs1422798	G	Polygenic scores (weighted allele sums)	Hair loss	Genetic prediction of male pattern baldness	Hair_loss_M3		0.345048
5	158338972	158911964	EBF1	rs17626412	A	Polygenic scores (weighted allele sums)	Hair loss	Genetic prediction of male pattern baldness	Hair_loss_M3		0.0197684
5	158381512			rs1081073	T	Binomial logistic regression	Hair loss	Prediction of male-pattern baldness from genotypes	Hair_loss_M2		0.404353
5	158488326	159061318	EBF1	rs17718288	C	Polygenic scores (weighted allele sums)	Hair loss	Genetic prediction of male pattern baldness	Hair_loss_M3		0.378994
5	165739982	165739982		rs1500127		z score test + LRT	BGA		BGA_M2		0.276158
5	167226889	167226889		rs1549310		principal component analysis and partial least square analysis	Face	Genome-wide variants of Eurasian facial shape differentiation and a prospective model of DNA based face prediction	Face_M2		0.114018
5	170202984	170202984		rs7722456		z score test + LRT	BGA		BGA_M2		0.175519
5	170202984	170202984		rs7722456		-	BGA		BGA_M3		0.175519
5	33951693	33951588	SLC45A2	rs16891982	C	Multinomial logistic regression (Model 1 uses polygenic scores)*	hair color	Genome-wide association meta-analysis of individuals of European ancestry identifies new loci explaining a substantial fraction of hair color variation and heritability.	Hair_color_M2		0.27496
5	33958959		SLC45A2	rs28777		Multinomial logistic regression (Model 1 uses polygenic scores)*	hair color	Genome-wide association meta-analysis of individuals of European ancestry identifies new loci explaining a substantial fraction of hair color variation and heritability.	Hair_color_M2		0.378994
5	177863083	177863083		rs6422347		z score test + LRT	BGA		BGA_M2		0.389377
5	177922198	177922198		rs118078182		principal component analysis and partial least square analysis	Face	Genome-wide variants of Eurasian facial shape differentiation and a prospective model of DNA based face prediction	Face_M2		0.0557109
5	178621576	178554182	ADAMTS2	rs3822601		Partial least squares regression	Face	Modeling 3D Facial Shape from DNA	Face_M1		0.380791
5	34253786	34253681	C1QTNF3 RAI14	rs4293923	A	Multinomial logistic regression (Model 1 uses polygenic scores)*	hair color	Genome-wide association meta-analysis of individuals of European ancestry identifies new loci explaining a substantial fraction of hair color variation and heritability.	Hair_color_M2		0.219249
6	327331	327331	DUSP22	rs62390189	A	Polygenic scores (weighted allele sums)	Hair loss	Genetic prediction of male pattern baldness	Hair_loss_M3		0.0297524
6	385735	385735	IRF4	rs2671427	C	Polygenic scores (weighted allele sums)	Hair loss	Genetic prediction of male pattern baldness	Hair_loss_M3		0.488818
5	33951693		SLC45A2	rs16891982		Bayesian naïve classifier / Multinomial logistic regression / Genetic distance algorithm	eye color	Further development of forensic eye color predictive tests	Eye_color_M2		0.27496
5	33963870		SLC45A2	rs26722		Bayesian naïve classifier / Multinomial logistic regression / Genetic distance algorithm	eye color	Further development of forensic eye color predictive tests	Eye_color_M2		0.178115
6	396321	396321	IRF4	rs12203592	G T	Binomial logistic regression	freckles	Genetic determinants of freckle occurrence in the Spanish population: Towards ephelides prediction from human DNA samples	Freckles_M1		0.0367412
6	396321	396321	IRF4	rs12203592	T	Multinomial logistic regression	freckles	DNA-based predictive models for the presence of freckles	Freckles_M2.1		0.0367412
6	396321	396321	IRF4	rs12203592	T	Multinomial logistic regression	freckles	DNA-based predictive models for the presence of freckles	Freckles_M2.2		0.0367412
5	34753122	34753017	RAI14	rs6893700	T	Multinomial logistic regression (Model 1 uses polygenic scores)*	hair color	Genome-wide association meta-analysis of individuals of European ancestry identifies new loci explaining a substantial fraction of hair color variation and heritability.	Hair_color_M2		0.267372
6	396321	396321	IRF4	rs12203592	T	Polygenic scores (weighted allele sums)	Hair loss	Genetic prediction of male pattern baldness	Hair_loss_M3		0.0367412
6	396321		IRF4	rs12203592		Binary neural network	Hair greying	Exploring the possibility of predicting human head hair greying from DNA using whole-exome and targeted NGS data	Hair_greying_M1.1		0.0367412
6	396321		IRF4	rs12203592		multi-class neural network	Hair greying	Exploring the possibility of predicting human head hair greying from DNA using whole-exome and targeted NGS data	Hair_greying_M1.2		0.0367412
5	53060723	53764893	NDUFS4	rs12187675	A	Multinomial logistic regression (Model 1 uses polygenic scores)*	hair color	Genome-wide association meta-analysis of individuals of European ancestry identifies new loci explaining a substantial fraction of hair color variation and heritability.	Hair_color_M2		0.458067
5	56029243	56733416	MAP3K1	rs16886181	T	Multinomial logistic regression (Model 1 uses polygenic scores)*	hair color	Genome-wide association meta-analysis of individuals of European ancestry identifies new loci explaining a substantial fraction of hair color variation and heritability.	Hair_color_M2		0.232029
5	57181785	57885958	ACTBL2 PLK2	rs897264	T	Multinomial logistic regression (Model 1 uses polygenic scores)*	hair color	Genome-wide association meta-analysis of individuals of European ancestry identifies new loci explaining a substantial fraction of hair color variation and heritability.	Hair_color_M2		0.113818
5	79685303	80389484	SPZ1 ZFYVE16	rs10052497	A	Multinomial logistic regression (Model 1 uses polygenic scores)*	hair color	Genome-wide association meta-analysis of individuals of European ancestry identifies new loci explaining a substantial fraction of hair color variation and heritability.	Hair_color_M2		0.276757
5	90279146	90983329	GPR98	rs10054039	A	Multinomial logistic regression (Model 1 uses polygenic scores)*	hair color	Genome-wide association meta-analysis of individuals of European ancestry identifies new loci explaining a substantial fraction of hair color variation and heritability.	Hair_color_M2		0.412939
5	116231256	116895560	SEMA6A	rs10519488	A	Multinomial logistic regression (Model 1 uses polygenic scores)*	hair color	Genome-wide association meta-analysis of individuals of European ancestry identifies new loci explaining a substantial fraction of hair color variation and heritability.	Hair_color_M2		0.0894569
5	133894781	134559091	PHF15	rs12054866	T	Multinomial logistic regression (Model 1 uses polygenic scores)*	hair color	Genome-wide association meta-analysis of individuals of European ancestry identifies new loci explaining a substantial fraction of hair color variation and heritability.	Hair_color_M2		0.154752
5	173833464	174406461	HMP19 MSX2	rs2860202	A	Multinomial logistic regression (Model 1 uses polygenic scores)*	hair color	Genome-wide association meta-analysis of individuals of European ancestry identifies new loci explaining a substantial fraction of hair color variation and heritability.	Hair_color_M2		0.451278
6	453415	453415		rs9392026	A	Polygenic scores (weighted allele sums)	Hair loss	Genetic prediction of male pattern baldness	Hair_loss_M3		0.387979
6	396321		IRF4	rs12203592		Bayesian naïve classifier / Multinomial logistic regression / Genetic distance algorithm	eye color	Further development of forensic eye color predictive tests	Eye_color_M2		0.0367412
5	174156168	174729165	MSX2	rs4242182	T	Multinomial logistic regression (Model 1 uses polygenic scores)*	hair color	Genome-wide association meta-analysis of individuals of European ancestry identifies new loci explaining a substantial fraction of hair color variation and heritability.	Hair_color_M2		0.234225
6	470930	470930		rs9392563	T	Polygenic scores (weighted allele sums)	Hair loss	Genetic prediction of male pattern baldness	Hair_loss_M3		0.399161
6	192106	192106		rs114087362	A	Multinomial logistic regression (Model 1 uses polygenic scores)*	hair color	Genome-wide association meta-analysis of individuals of European ancestry identifies new loci explaining a substantial fraction of hair color variation and heritability.	Hair_color_M2		0.193091
6	537157	537157	EXOC2	rs11242982	T	Polygenic scores (weighted allele sums)	Hair loss	Genetic prediction of male pattern baldness	Hair_loss_M3		0.213059
6	396321	396321	IRF4	rs12203592	T	Multinomial logistic regression (Model 1 uses polygenic scores)*	hair color	Genome-wide association meta-analysis of individuals of European ancestry identifies new loci explaining a substantial fraction of hair color variation and heritability.	Hair_color_M2		0.0367412
6	2513947	2513947		rs58425201		principal component analysis and partial least square analysis	Face	Genome-wide variants of Eurasian facial shape differentiation and a prospective model of DNA based face prediction	Face_M2		0.254593
6	2563775	2563775		rs17208835		principal component analysis and partial least square analysis	Face	Genome-wide variants of Eurasian facial shape differentiation and a prospective model of DNA based face prediction	Face_M2		0.21246
6	410848	410848	IRF4	rs2316515	A	Multinomial logistic regression (Model 1 uses polygenic scores)*	hair color	Genome-wide association meta-analysis of individuals of European ancestry identifies new loci explaining a substantial fraction of hair color variation and heritability.	Hair_color_M2		0.494609
6	3708906		MID-548	rs140837	A/C	Naive Bayes with allele frequencies (with/without HWP applying) MLR genetic distance algorithm	BGA	Inferring ancestral origin using a single multiplex assay of ancestry-informative marker SNPs	BGA_M1		0.286342
6	4747159	4747159		rs1040045		z score test + LRT	BGA		BGA_M2		0.349641
6	8840357	8840357		rs6597356		principal component analysis and partial least square analysis	Face	Genome-wide variants of Eurasian facial shape differentiation and a prospective model of DNA based face prediction	Face_M2		0.453275
6	8844901	8844901		rs4421242		principal component analysis and partial least square analysis	Face	Genome-wide variants of Eurasian facial shape differentiation and a prospective model of DNA based face prediction	Face_M2		0.408946
6	9000423	9000190		rs11243290	G	Polygenic scores (weighted allele sums)	Hair loss	Genetic prediction of male pattern baldness	Hair_loss_M3		0.320887
6	9102386	9102386		rs4626470		principal component analysis and partial least square analysis	Face	Genome-wide variants of Eurasian facial shape differentiation and a prospective model of DNA based face prediction	Face_M2		0.258986
6	9121392	9121392		rs6597394		principal component analysis and partial least square analysis	Face	Genome-wide variants of Eurasian facial shape differentiation and a prospective model of DNA based face prediction	Face_M2		0.265775
6	9304649	9304416		rs78576899	T	Polygenic scores (weighted allele sums)	Hair loss	Genetic prediction of male pattern baldness	Hair_loss_M3		0.0746805
6	9327556	9327323		rs9357047	C	Polygenic scores (weighted allele sums)	Hair loss	Genetic prediction of male pattern baldness	Hair_loss_M3		0.304113
6	9389312	9389079		rs2294736	C	Polygenic scores (weighted allele sums)	Hair loss	Genetic prediction of male pattern baldness	Hair_loss_M3		0.086861
6	9420099	9419866		rs6457977	A	Polygenic scores (weighted allele sums)	Hair loss	Genetic prediction of male pattern baldness	Hair_loss_M3		0.259585
6	9464547	9464314		rs79032435	T	Polygenic scores (weighted allele sums)	Hair loss	Genetic prediction of male pattern baldness	Hair_loss_M3		0.115216
6	9509256	9509023		rs114190032	T	Polygenic scores (weighted allele sums)	Hair loss	Genetic prediction of male pattern baldness	Hair_loss_M3		0.451478
6	9538124	9537891	OFCC1	rs139092879	A	Polygenic scores (weighted allele sums)	Hair loss	Genetic prediction of male pattern baldness	Hair_loss_M3		0.0101837
6	9605188	9604955	OFCC1	rs855256	T	Polygenic scores (weighted allele sums)	Hair loss	Genetic prediction of male pattern baldness	Hair_loss_M3		0.15595
6	9673961	9673728	OFCC1	rs55885134	G	Polygenic scores (weighted allele sums)	Hair loss	Genetic prediction of male pattern baldness	Hair_loss_M3		0.26857
6	9725270	9725037	OFCC1	rs6939066	T	Polygenic scores (weighted allele sums)	Hair loss	Genetic prediction of male pattern baldness	Hair_loss_M3		0.471246
6	10186332	10186099		rs141173114	T	Polygenic scores (weighted allele sums)	Hair loss	Genetic prediction of male pattern baldness	Hair_loss_M3		0.00259585
6	10226233	10226000		rs11759950	T	Polygenic scores (weighted allele sums)	Hair loss	Genetic prediction of male pattern baldness	Hair_loss_M3		0.108826
6	10270377	10270377	OFCC1	rs1556547		Binomial logistic regression	Hair shape	Towards broadening Forensic DNA Phenotyping beyond pigmentation: Improving the prediction of head hair shape from DNA	Hair_shape_M1.1		0.479233
6	10270377	10270377	OFCC1	rs1556547		Multinomial logistic regression	Hair shape	Towards broadening Forensic DNA Phenotyping beyond pigmentation: Improving the prediction of head hair shape from DNA	Hair_shape_M1.2		0.479233
6	421281	421281	IRF4	rs62389423	A	Multinomial logistic regression (Model 1 uses polygenic scores)*	hair color	Genome-wide association meta-analysis of individuals of European ancestry identifies new loci explaining a substantial fraction of hair color variation and heritability.	Hair_color_M2		0.0335463
6	12535111	12535111		rs2504853		z score test + LRT	BGA		BGA_M2		0.499002
6	14734341		MID-406	rs25630	A/C	Naive Bayes with allele frequencies (with/without HWP applying) MLR genetic distance algorithm	BGA	Inferring ancestral origin using a single multiplex assay of ancestry-informative marker SNPs	BGA_M1		0.397764
6	16776746	16776746		rs647531		principal component analysis and partial least square analysis	Face	Genome-wide variants of Eurasian facial shape differentiation and a prospective model of DNA based face prediction	Face_M2		0.0155751
6	425422	425422	IRF4	rs75192735	A	Multinomial logistic regression (Model 1 uses polygenic scores)*	hair color	Genome-wide association meta-analysis of individuals of European ancestry identifies new loci explaining a substantial fraction of hair color variation and heritability.	Hair_color_M2		0.0155751
6	21911616	21911616		rs7745461		z score test + LRT	BGA		BGA_M2		0.372604
6	425914	425914	IRF4	rs6917147	T	Multinomial logistic regression (Model 1 uses polygenic scores)*	hair color	Genome-wide association meta-analysis of individuals of European ancestry identifies new loci explaining a substantial fraction of hair color variation and heritability.	Hair_color_M2		0.428914
6	428486	428486	IRF4	rs12526822	A	Multinomial logistic regression (Model 1 uses polygenic scores)*	hair color	Genome-wide association meta-analysis of individuals of European ancestry identifies new loci explaining a substantial fraction of hair color variation and heritability.	Hair_color_M2		0.251398
6	31134087	31134087		rs115229055		principal component analysis and partial least square analysis	Face	Genome-wide variants of Eurasian facial shape differentiation and a prospective model of DNA based face prediction	Face_M2	merged into rs1364807	0.182508
6	33568687	33568687		rs12213869		principal component analysis and partial least square analysis	Face	Genome-wide variants of Eurasian facial shape differentiation and a prospective model of DNA based face prediction	Face_M2		0.299121
6	33570176	33570176		rs511007		principal component analysis and partial least square analysis	Face	Genome-wide variants of Eurasian facial shape differentiation and a prospective model of DNA based face prediction	Face_M2		0.298722
6	36655445	36655445		rs876581		principal component analysis and partial least square analysis	Face	Genome-wide variants of Eurasian facial shape differentiation and a prospective model of DNA based face prediction	Face_M2		0.228035
6	44606357	44606357		rs11970609		principal component analysis and partial least square analysis	Face	Genome-wide variants of Eurasian facial shape differentiation and a prospective model of DNA based face prediction	Face_M2		0.185304
6	450256	450256	IRF4	rs9392020	T	Multinomial logistic regression (Model 1 uses polygenic scores)*	hair color	Genome-wide association meta-analysis of individuals of European ancestry identifies new loci explaining a substantial fraction of hair color variation and heritability.	Hair_color_M2		0.279353
6	450976	450976	IRF4	rs13196789	T	Multinomial logistic regression (Model 1 uses polygenic scores)*	hair color	Genome-wide association meta-analysis of individuals of European ancestry identifies new loci explaining a substantial fraction of hair color variation and heritability.	Hair_color_M2		0.358427
6	53293179	53293179		rs9370208		principal component analysis and partial least square analysis	Face	Genome-wide variants of Eurasian facial shape differentiation and a prospective model of DNA based face prediction	Face_M2		0.370407
6	53295203	53295203		rs1518516		principal component analysis and partial least square analysis	Face	Genome-wide variants of Eurasian facial shape differentiation and a prospective model of DNA based face prediction	Face_M2		0.208666
6	67176759		MID-2241	rs3030826	A/C	Naive Bayes with allele frequencies (with/without HWP applying) MLR genetic distance algorithm	BGA	Inferring ancestral origin using a single multiplex assay of ancestry-informative marker SNPs	BGA_M1		0.354233
6	74832397	74832397		rs72954206		principal component analysis and partial least square analysis	Face	Genome-wide variants of Eurasian facial shape differentiation and a prospective model of DNA based face prediction	Face_M2		0.0241613
6	75102713	75102713		rs12198630		principal component analysis and partial least square analysis	Face	Genome-wide variants of Eurasian facial shape differentiation and a prospective model of DNA based face prediction	Face_M2		0.0269569
6	84476378		MID-1734	rs2307930	A/C	Naive Bayes with allele frequencies (with/without HWP applying) MLR genetic distance algorithm	BGA	Inferring ancestral origin using a single multiplex assay of ancestry-informative marker SNPs	BGA_M1		0.255391
6	90518278	90518278		rs192655		z score test + LRT	BGA		BGA_M2		0.359625
6	90518278	90518278		rs192655		-	BGA		BGA_M3		0.359625
6	96380731	96380731		rs494801		principal component analysis and partial least square analysis	Face	Genome-wide variants of Eurasian facial shape differentiation and a prospective model of DNA based face prediction	Face_M2		0.247804
6	96444751	96444751		rs11156122		principal component analysis and partial least square analysis	Face	Genome-wide variants of Eurasian facial shape differentiation and a prospective model of DNA based face prediction	Face_M2		0.182308
6	99515134	99515134		rs12660289		principal component analysis and partial least square analysis	Face	Genome-wide variants of Eurasian facial shape differentiation and a prospective model of DNA based face prediction	Face_M2		0.309505
6	99789774		MID-196	rs16635	A/C	Naive Bayes with allele frequencies (with/without HWP applying) MLR genetic distance algorithm	BGA	Inferring ancestral origin using a single multiplex assay of ancestry-informative marker SNPs	BGA_M1		0.492412
6	102651710	102651710		rs12663219		principal component analysis and partial least square analysis	Face	Genome-wide variants of Eurasian facial shape differentiation and a prospective model of DNA based face prediction	Face_M2		0.0165735
6	102721839	102721839		rs17063113		principal component analysis and partial least square analysis	Face	Genome-wide variants of Eurasian facial shape differentiation and a prospective model of DNA based face prediction	Face_M2		0.0439297
6	106041382	105593507		rs9398035	C	Polygenic scores (weighted allele sums)	Hair loss	Genetic prediction of male pattern baldness	Hair_loss_M3		0.376198
6	106201608	105753733		rs4946689	A	Polygenic scores (weighted allele sums)	Hair loss	Genetic prediction of male pattern baldness	Hair_loss_M3		0.126198
6	106207921	105760046		rs12214131	A	Polygenic scores (weighted allele sums)	Hair loss	Genetic prediction of male pattern baldness	Hair_loss_M3		0.241014
6	111965138	111643935		rs2344704	A	Polygenic scores (weighted allele sums)	Hair loss	Genetic prediction of male pattern baldness	Hair_loss_M3		0.425719
6	453415	453415	EXOC2	rs9392026	A	Multinomial logistic regression (Model 1 uses polygenic scores)*	hair color	Genome-wide association meta-analysis of individuals of European ancestry identifies new loci explaining a substantial fraction of hair color variation and heritability.	Hair_color_M2		0.387979
6	115203448	115203448		rs78758644		principal component analysis and partial least square analysis	Face	Genome-wide variants of Eurasian facial shape differentiation and a prospective model of DNA based face prediction	Face_M2		0.0634984
6	126466605	126145459	HINT3 TRMT11	rs4363059	T	Polygenic scores (weighted allele sums)	Hair loss	Genetic prediction of male pattern baldness	Hair_loss_M3		0.43131
6	126704795	126383649	CENPW	rs9388490	T	Polygenic scores (weighted allele sums)	Hair loss	Genetic prediction of male pattern baldness	Hair_loss_M3		0.442292
6	457748		LOC105374875	rs4959270		Multinomial logistic regression (Model 1 uses polygenic scores)*	hair color	Genome-wide association meta-analysis of individuals of European ancestry identifies new loci explaining a substantial fraction of hair color variation and heritability.	Hair_color_M2		0.33746
6	521147	521147	EXOC2	rs9378896	T	Multinomial logistic regression (Model 1 uses polygenic scores)*	hair color	Genome-wide association meta-analysis of individuals of European ancestry identifies new loci explaining a substantial fraction of hair color variation and heritability.	Hair_color_M2		0.42512
6	136482727	136482727		rs3823159		z score test + LRT	BGA		BGA_M2		0.301717
6	136482727	136482727		rs3823159		-	BGA		BGA_M3		0.301717
6	137345857		MID-593	rs1160852	A/C	Naive Bayes with allele frequencies (with/without HWP applying) MLR genetic distance algorithm	BGA	Inferring ancestral origin using a single multiplex assay of ancestry-informative marker SNPs	BGA_M1		0.189097
6	139858158		MID-397	rs25621	A/C	Naive Bayes with allele frequencies (with/without HWP applying) MLR genetic distance algorithm	BGA	Inferring ancestral origin using a single multiplex assay of ancestry-informative marker SNPs	BGA_M1		0.294329
6	145055331	145055331		rs4463276		z score test + LRT	BGA		BGA_M2		0.357228
6	148553550	148553550		rs7753842		principal component analysis and partial least square analysis	Face	Genome-wide variants of Eurasian facial shape differentiation and a prospective model of DNA based face prediction	Face_M2		0.188898
6	730999	730999	EXOC2	rs2788228	C	Multinomial logistic regression (Model 1 uses polygenic scores)*	hair color	Genome-wide association meta-analysis of individuals of European ancestry identifies new loci explaining a substantial fraction of hair color variation and heritability.	Hair_color_M2		0.0916534
6	3464069	3463835	SLC22A23	rs9502009	T	Multinomial logistic regression (Model 1 uses polygenic scores)*	hair color	Genome-wide association meta-analysis of individuals of European ancestry identifies new loci explaining a substantial fraction of hair color variation and heritability.	Hair_color_M2		0.118411
6	158517308	158517308		rs2502601		principal component analysis and partial least square analysis	Face	Genome-wide variants of Eurasian facial shape differentiation and a prospective model of DNA based face prediction	Face_M2		0.452676
6	158517451	158517451		rs2502600		principal component analysis and partial least square analysis	Face	Genome-wide variants of Eurasian facial shape differentiation and a prospective model of DNA based face prediction	Face_M2		0.440096
6	158518507	158518507		rs1048394		principal component analysis and partial least square analysis	Face	Genome-wide variants of Eurasian facial shape differentiation and a prospective model of DNA based face prediction	Face_M2		0.452875
6	158526159	158526159		rs2475559		principal component analysis and partial least square analysis	Face	Genome-wide variants of Eurasian facial shape differentiation and a prospective model of DNA based face prediction	Face_M2		0.435104
6	158570802	158570802		rs9348053		principal component analysis and partial least square analysis	Face	Genome-wide variants of Eurasian facial shape differentiation and a prospective model of DNA based face prediction	Face_M2		0.302117
6	10542883	10542650	GCNT2	rs556617	A	Multinomial logistic regression (Model 1 uses polygenic scores)*	hair color	Genome-wide association meta-analysis of individuals of European ancestry identifies new loci explaining a substantial fraction of hair color variation and heritability.	Hair_color_M2		0.226038
6	163221792	163221792		rs4458655		z score test + LRT	BGA		BGA_M2		0.245407
6	168665760	168665760		rs1871428		z score test + LRT	BGA		BGA_M2		0.305711
6	169323526	169323526		rs9294935		principal component analysis and partial least square analysis	Face	Genome-wide variants of Eurasian facial shape differentiation and a prospective model of DNA based face prediction	Face_M2		0.271765
6	170720014		MID-419	rs140708	A/C	Naive Bayes with allele frequencies (with/without HWP applying) MLR genetic distance algorithm	BGA	Inferring ancestral origin using a single multiplex assay of ancestry-informative marker SNPs	BGA_M1		0.334864
7	510890	471253		rs199961668	AC	Polygenic scores (weighted allele sums)	Hair loss	Genetic prediction of male pattern baldness	Hair_loss_M3		0.189696
7	533352	493715	PDGFA	rs9691699	C	Polygenic scores (weighted allele sums)	Hair loss	Genetic prediction of male pattern baldness	Hair_loss_M3		0.452476
7	552468	512831	PDGFA	rs150909339	C	Polygenic scores (weighted allele sums)	Hair loss	Genetic prediction of male pattern baldness	Hair_loss_M3		0.0199681
7	564029	524392		rs9801230	A	Polygenic scores (weighted allele sums)	Hair loss	Genetic prediction of male pattern baldness	Hair_loss_M3		0.475839
7	564096	524459	PDGFA	rs9801466	A	Polygenic scores (weighted allele sums)	Hair loss	Genetic prediction of male pattern baldness	Hair_loss_M3		0.0934505
7	565948	526311		rs9330381	A	Polygenic scores (weighted allele sums)	Hair loss	Genetic prediction of male pattern baldness	Hair_loss_M3		0.431709
7	4457003		A07	rs917118	CT	Naive Bayes with allele frequencies (with/without HWP applying) MLR genetic distance algorithm	BGA	Inferring ancestral origin using a single multiplex assay of ancestry-informative marker SNPs	BGA_M1		0.442692
7	12669251	12669251		rs731257		z score test + LRT	BGA		BGA_M2		0.188498
6	20540582	20540351	CDKAL1	rs12212600	A	Multinomial logistic regression (Model 1 uses polygenic scores)*	hair color	Genome-wide association meta-analysis of individuals of European ancestry identifies new loci explaining a substantial fraction of hair color variation and heritability.	Hair_color_M2		0.269768
7	17811797	17811797		rs2254737		principal component analysis and partial least square analysis	Face	Genome-wide variants of Eurasian facial shape differentiation and a prospective model of DNA based face prediction	Face_M2		0.398163
7	18710388	18670765	HDAC9	rs801525	A	Polygenic scores (weighted allele sums)	Hair loss	Genetic prediction of male pattern baldness	Hair_loss_M3		0.282149
7	18865362	18825739	HDAC9	rs56349397	C	Polygenic scores (weighted allele sums)	Hair loss	Genetic prediction of male pattern baldness	Hair_loss_M3		0.32528
7	18877874			rs2073963	G	Binomial logistic regression	Hair loss	Prediction of male-pattern baldness from genotypes	Hair_loss_M2		0.483427
7	18887633	18848010	HDAC9	rs117584427	G	Polygenic scores (weighted allele sums)	Hair loss	Genetic prediction of male pattern baldness	Hair_loss_M3		0.00399361
7	18890000			rs756853		Binomial logistic regression	Hair loss	Evaluation of DNA Variants Associated with Androgenetic Alopecia and Their Potential to Predict Male Pattern Baldness	Hair_loss_M1		0.49361
7	18896988	18857365	HDAC9	rs71530654	G	Polygenic scores (weighted allele sums)	Hair loss	Genetic prediction of male pattern baldness	Hair_loss_M3		0.46865
7	18898305			rs6461387		Binomial logistic regression	Hair loss	Evaluation of DNA Variants Associated with Androgenetic Alopecia and Their Potential to Predict Male Pattern Baldness	Hair_loss_M1		0.447284
6	22710500	22710271	HDGFL1	rs16886790	T	Multinomial logistic regression (Model 1 uses polygenic scores)*	hair color	Genome-wide association meta-analysis of individuals of European ancestry identifies new loci explaining a substantial fraction of hair color variation and heritability.	Hair_color_M2		0.20008
7	18925499	18885876	HDAC9	rs77527369	A	Polygenic scores (weighted allele sums)	Hair loss	Genetic prediction of male pattern baldness	Hair_loss_M3		0.0311502
7	18931219	18891596	HDAC9	rs10278449	T	Polygenic scores (weighted allele sums)	Hair loss	Genetic prediction of male pattern baldness	Hair_loss_M3		0.26897
7	19096224	19056601		rs73071393	G	Polygenic scores (weighted allele sums)	Hair loss	Genetic prediction of male pattern baldness	Hair_loss_M3		0.0185703
7	19133072	19093449		rs10225279	T	Polygenic scores (weighted allele sums)	Hair loss	Genetic prediction of male pattern baldness	Hair_loss_M3		0.329273
7	25307974	25307974		rs17151285		principal component analysis and partial least square analysis	Face	Genome-wide variants of Eurasian facial shape differentiation and a prospective model of DNA based face prediction	Face_M2		0.185903
7	28172586	28172586		rs917115		z score test + LRT	BGA		BGA_M2		0.378195
7	28172586	28172586		rs917115		-	BGA		BGA_M3		0.378195
6	31050039	31082262	MUC22	rs9263472	A	Multinomial logistic regression (Model 1 uses polygenic scores)*	hair color	Genome-wide association meta-analysis of individuals of European ancestry identifies new loci explaining a substantial fraction of hair color variation and heritability.	Hair_color_M2		0.0307508
6	45869630	45901893	CLIC5	rs3224	C	Multinomial logistic regression (Model 1 uses polygenic scores)*	hair color	Genome-wide association meta-analysis of individuals of European ancestry identifies new loci explaining a substantial fraction of hair color variation and heritability.	Hair_color_M2		0.354233
7	29461916	29461916		rs7777560		principal component analysis and partial least square analysis	Face	Genome-wide variants of Eurasian facial shape differentiation and a prospective model of DNA based face prediction	Face_M2		0.110423
7	32179124	32179124		rs32314		z score test + LRT	BGA		BGA_M2		0.39377
6	51716132	51851334	PKHD1	rs6921941	T	Multinomial logistic regression (Model 1 uses polygenic scores)*	hair color	Genome-wide association meta-analysis of individuals of European ancestry identifies new loci explaining a substantial fraction of hair color variation and heritability.	Hair_color_M2		0.225639
7	42380071	42380071		rs2330442		z score test + LRT	BGA		BGA_M2		0.458866
7	44821737	44821737		rs7785231		principal component analysis and partial least square analysis	Face	Genome-wide variants of Eurasian facial shape differentiation and a prospective model of DNA based face prediction	Face_M2		0.206869
6	113304903	112983701	RFPL4B MARCKS	rs2127965	A	Multinomial logistic regression (Model 1 uses polygenic scores)*	hair color	Genome-wide association meta-analysis of individuals of European ancestry identifies new loci explaining a substantial fraction of hair color variation and heritability.	Hair_color_M2		0.421126
6	131368493	131047353	EPB41L2	rs9492790	A	Multinomial logistic regression (Model 1 uses polygenic scores)*	hair color	Genome-wide association meta-analysis of individuals of European ancestry identifies new loci explaining a substantial fraction of hair color variation and heritability.	Hair_color_M2		0.325879
7	49830719	49830719		rs499395		principal component analysis and partial least square analysis	Face	Genome-wide variants of Eurasian facial shape differentiation and a prospective model of DNA based face prediction	Face_M2		0.439097
7	68587797	69122810		rs939963	C	Polygenic scores (weighted allele sums)	Hair loss	Genetic prediction of male pattern baldness	Hair_loss_M3		0.202276
7	68611960			rs6945541		Binomial logistic regression	Hair loss	Evaluation of DNA Variants Associated with Androgenetic Alopecia and Their Potential to Predict Male Pattern Baldness	Hair_loss_M1		0.207069
7	68611960			rs6945541	C	Binomial logistic regression	Hair loss	Prediction of male-pattern baldness from genotypes	Hair_loss_M2		0.207069
7	68623892	69158905		rs12540951	A	Polygenic scores (weighted allele sums)	Hair loss	Genetic prediction of male pattern baldness	Hair_loss_M3		0.207668
7	68736093	69271106		rs1195215	T	Polygenic scores (weighted allele sums)	Hair loss	Genetic prediction of male pattern baldness	Hair_loss_M3		0.338259
7	68898689	69433703		rs4718886	G	Polygenic scores (weighted allele sums)	Hair loss	Genetic prediction of male pattern baldness	Hair_loss_M3		0.286941
7	68908285	69443299	AUTS2	rs6943067	A	Polygenic scores (weighted allele sums)	Hair loss	Genetic prediction of male pattern baldness	Hair_loss_M3		0.445288
7	69607509	70142523	AUTS2	rs117463770	G	Polygenic scores (weighted allele sums)	Hair loss	Genetic prediction of male pattern baldness	Hair_loss_M3		0.0061901
7	69696742	70231756	AUTS2	rs145126703	T	Polygenic scores (weighted allele sums)	Hair loss	Genetic prediction of male pattern baldness	Hair_loss_M3		0.290335
7	69707623	70242637	AUTS2	rs1474368	G	Polygenic scores (weighted allele sums)	Hair loss	Genetic prediction of male pattern baldness	Hair_loss_M3		0.353435
7	73454199	73454199		rs4717865		z score test + LRT	BGA		BGA_M2		0.188498
7	76917194	76917194		rs6958942		principal component analysis and partial least square analysis	Face	Genome-wide variants of Eurasian facial shape differentiation and a prospective model of DNA based face prediction	Face_M2		0.138179
7	78416056	78416056		rs37852		principal component analysis and partial least square analysis	Face	Genome-wide variants of Eurasian facial shape differentiation and a prospective model of DNA based face prediction	Face_M2		0.324281
7	83025318	82863254	SEMA3E	rs2709922		Partial least squares regression	Face	Modeling 3D Facial Shape from DNA	Face_M1		0.395966
7	83562164	83562164		rs701308		principal component analysis and partial least square analysis	Face	Genome-wide variants of Eurasian facial shape differentiation and a prospective model of DNA based face prediction	Face_M2		0.490615
7	83887876		MID-250	rs16687	A/C	Naive Bayes with allele frequencies (with/without HWP applying) MLR genetic distance algorithm	BGA	Inferring ancestral origin using a single multiplex assay of ancestry-informative marker SNPs	BGA_M1		0.282548
6	134648414	134327276	SGK1	rs374522	T	Multinomial logistic regression (Model 1 uses polygenic scores)*	hair color	Genome-wide association meta-analysis of individuals of European ancestry identifies new loci explaining a substantial fraction of hair color variation and heritability.	Hair_color_M2		0.457468
6	148571509	148250373	SASH1	rs13201081	C	Multinomial logistic regression (Model 1 uses polygenic scores)*	hair color	Genome-wide association meta-analysis of individuals of European ancestry identifies new loci explaining a substantial fraction of hair color variation and heritability.	Hair_color_M2		0.194289
7	97695363	97695363		rs705308		z score test + LRT	BGA		BGA_M2		0.223043
6	151579432	151258297	AKAP12	rs4869723	T	Multinomial logistic regression (Model 1 uses polygenic scores)*	hair color	Genome-wide association meta-analysis of individuals of European ancestry identifies new loci explaining a substantial fraction of hair color variation and heritability.	Hair_color_M2		0.498802
7	103380849	103168085	RELNa	rs471360		Partial least squares regression	Face	Modeling 3D Facial Shape from DNA	Face_M1		0.224441
6	159233043	158812011	EZR	rs9347258	T	Multinomial logistic regression (Model 1 uses polygenic scores)*	hair color	Genome-wide association meta-analysis of individuals of European ancestry identifies new loci explaining a substantial fraction of hair color variation and heritability.	Hair_color_M2		0.333466
7	127291541		MID-1871	rs2308067	A/C	Naive Bayes with allele frequencies (with/without HWP applying) MLR genetic distance algorithm	BGA	Inferring ancestral origin using a single multiplex assay of ancestry-informative marker SNPs	BGA_M1		0.330471
7	130742066	130742066		rs7803075		z score test + LRT	BGA		BGA_M2		0.306709
7	14016939	13977314	ETV1	rs2074670	T	Multinomial logistic regression (Model 1 uses polygenic scores)*	hair color	Genome-wide association meta-analysis of individuals of European ancestry identifies new loci explaining a substantial fraction of hair color variation and heritability.	Hair_color_M2		0.442492
7	130994380	131309621	MKLN1	rs9719620	C	Polygenic scores (weighted allele sums)	Hair loss	Genetic prediction of male pattern baldness	Hair_loss_M3		0.428714
7	18904264	18864641	HDAC9	rs12699999	A	Multinomial logistic regression (Model 1 uses polygenic scores)*	hair color	Genome-wide association meta-analysis of individuals of European ancestry identifies new loci explaining a substantial fraction of hair color variation and heritability.	Hair_color_M2		0.452875
7	139447377	139447377		rs10236187		z score test + LRT	BGA		BGA_M2		0.289137
7	151417570	151417570		rs62478182		principal component analysis and partial least square analysis	Face	Genome-wide variants of Eurasian facial shape differentiation and a prospective model of DNA based face prediction	Face_M2		0.319289
7	151873853	151873853		rs6464211		z score test + LRT	BGA		BGA_M2		0.382788
7	153089510	153089510		rs10808003		principal component analysis and partial least square analysis	Face	Genome-wide variants of Eurasian facial shape differentiation and a prospective model of DNA based face prediction	Face_M2		0.243011
8	4190793	4190793		rs10108270		z score test + LRT	BGA		BGA_M2		0.496006
8	12602077	12602077		rs4831360		principal component analysis and partial least square analysis	Face	Genome-wide variants of Eurasian facial shape differentiation and a prospective model of DNA based face prediction	Face_M2		0.248802
8	13359500	13359500		rs3943253		z score test + LRT	BGA		BGA_M2		0.314297
8	13417514	13417514		rs1481593		principal component analysis and partial least square analysis	Face	Genome-wide variants of Eurasian facial shape differentiation and a prospective model of DNA based face prediction	Face_M2		0.403954
8	15271666	15271666		rs11990887		principal component analysis and partial least square analysis	Face	Genome-wide variants of Eurasian facial shape differentiation and a prospective model of DNA based face prediction	Face_M2		0.453275
7	28189411	28149792	JAZF1	rs1635852	T	Multinomial logistic regression (Model 1 uses polygenic scores)*	hair color	Genome-wide association meta-analysis of individuals of European ancestry identifies new loci explaining a substantial fraction of hair color variation and heritability.	Hair_color_M2		0.308906
8	28941305	28941305		rs1471939		z score test + LRT	BGA		BGA_M2		0.414936
7	28809010	28769393	CREB5	rs35161184	T	Multinomial logistic regression (Model 1 uses polygenic scores)*	hair color	Genome-wide association meta-analysis of individuals of European ancestry identifies new loci explaining a substantial fraction of hair color variation and heritability.	Hair_color_M2		0.493011
8	31896592	31896592		rs1462906		z score test + LRT	BGA		BGA_M2		0.217053
8	31896592	31896592		rs1462906		-	BGA		BGA_M3		0.217053
8	35184361	35184361		rs12680114		principal component analysis and partial least square analysis	Face	Genome-wide variants of Eurasian facial shape differentiation and a prospective model of DNA based face prediction	Face_M2		0.499002
8	38377057	38496214	FGFR1a	rs13267109		Partial least squares regression	Face	Modeling 3D Facial Shape from DNA	Face_M1		0.414936
7	41887583	41847985	INHBA GLI3	rs34782429	T	Multinomial logistic regression (Model 1 uses polygenic scores)*	hair color	Genome-wide association meta-analysis of individuals of European ancestry identifies new loci explaining a substantial fraction of hair color variation and heritability.	Hair_color_M2		0.311901
7	46646791	46607193	IGFBP3 TNS3	rs56225270	C	Multinomial logistic regression (Model 1 uses polygenic scores)*	hair color	Genome-wide association meta-analysis of individuals of European ancestry identifies new loci explaining a substantial fraction of hair color variation and heritability.	Hair_color_M2		0.0810703
8	62487537	62650091	ASPH	rs4738909		Partial least squares regression	Face	Modeling 3D Facial Shape from DNA	Face_M1		0.496006
8	77495736	77495736		rs1433967		principal component analysis and partial least square analysis	Face	Genome-wide variants of Eurasian facial shape differentiation and a prospective model of DNA based face prediction	Face_M2		0.279752
8	77516942	76604707		rs10808813	G	Polygenic scores (weighted allele sums)	Hair loss	Genetic prediction of male pattern baldness	Hair_loss_M3		0.436901
7	46803363	46763765	IGFBP3 TNS3	rs12154431	A	Multinomial logistic regression (Model 1 uses polygenic scores)*	hair color	Genome-wide association meta-analysis of individuals of European ancestry identifies new loci explaining a substantial fraction of hair color variation and heritability.	Hair_color_M2		0.176318
8	86424616	86424616		rs12544346		z score test + LRT	BGA		BGA_M2		0.363618
8	87813721		MID-2929	rs33974167	A/C	Naive Bayes with allele frequencies (with/without HWP applying) MLR genetic distance algorithm	BGA	Inferring ancestral origin using a single multiplex assay of ancestry-informative marker SNPs	BGA_M1		0.183906
8	95645917	95645917		rs3133630		principal component analysis and partial least square analysis	Face	Genome-wide variants of Eurasian facial shape differentiation and a prospective model of DNA based face prediction	Face_M2		0.343051
8	101810846	101810846		rs10808368		principal component analysis and partial least square analysis	Face	Genome-wide variants of Eurasian facial shape differentiation and a prospective model of DNA based face prediction	Face_M2		0.138978
8	101813156	101813156		rs3847153		principal component analysis and partial least square analysis	Face	Genome-wide variants of Eurasian facial shape differentiation and a prospective model of DNA based face prediction	Face_M2		0.174121
8	105143482	105143482		rs6468904		principal component analysis and partial least square analysis	Face	Genome-wide variants of Eurasian facial shape differentiation and a prospective model of DNA based face prediction	Face_M2		0.302316
8	108805685	107793457		rs76729432	C	Polygenic scores (weighted allele sums)	Hair loss	Genetic prediction of male pattern baldness	Hair_loss_M3		0.0341454
8	108818496	107806268	ANGPT1	rs145562694	A	Polygenic scores (weighted allele sums)	Hair loss	Genetic prediction of male pattern baldness	Hair_loss_M3		0.00259585
8	108906471	107894243		rs147906392	G	Polygenic scores (weighted allele sums)	Hair loss	Genetic prediction of male pattern baldness	Hair_loss_M3	merged into rs1364807	0.180911
8	108962627	107950399	RSPO2	rs2047198	T	Polygenic scores (weighted allele sums)	Hair loss	Genetic prediction of male pattern baldness	Hair_loss_M3		0.461661
8	109093743	108081515	EIF3E EMC2 RSPO2	rs34657911	A	Polygenic scores (weighted allele sums)	Hair loss	Genetic prediction of male pattern baldness	Hair_loss_M3		0.195088
8	109102918	108090690	EIF3E	rs117769774	A	Polygenic scores (weighted allele sums)	Hair loss	Genetic prediction of male pattern baldness	Hair_loss_M3		0.00738818
8	109145555	108133327	EIF3E EMC2 RSPO2	rs79206101	T	Polygenic scores (weighted allele sums)	Hair loss	Genetic prediction of male pattern baldness	Hair_loss_M3		0.00199681
7	90848218	91218903	CDK14	rs12667582	T	Multinomial logistic regression (Model 1 uses polygenic scores)*	hair color	Genome-wide association meta-analysis of individuals of European ancestry identifies new loci explaining a substantial fraction of hair color variation and heritability.	Hair_color_M2		0.106829
8	109268396	108256167		rs77767830	T	Polygenic scores (weighted allele sums)	Hair loss	Genetic prediction of male pattern baldness	Hair_loss_M3		0.00738818
8	109394188	108381959		rs118013985	C	Polygenic scores (weighted allele sums)	Hair loss	Genetic prediction of male pattern baldness	Hair_loss_M3		0.00439297
8	109657430	108645201		rs77096234	A	Polygenic scores (weighted allele sums)	Hair loss	Genetic prediction of male pattern baldness	Hair_loss_M3		0.029353
8	109682947	108670718		rs183207557	T	Polygenic scores (weighted allele sums)	Hair loss	Genetic prediction of male pattern baldness	Hair_loss_M3		0.00139776
8	109872393	108860164		rs55908337	T	Polygenic scores (weighted allele sums)	Hair loss	Genetic prediction of male pattern baldness	Hair_loss_M3		0.00599042
8	109974922	108962693		rs75520281	G	Polygenic scores (weighted allele sums)	Hair loss	Genetic prediction of male pattern baldness	Hair_loss_M3		0.00199681
8	110602317	110602317		rs6990312		z score test + LRT	BGA		BGA_M2		0.317891
8	110602317	110602317		rs6990312		-	BGA		BGA_M3		0.317891
8	112882444	112882444		rs320558		principal component analysis and partial least square analysis	Face	Genome-wide variants of Eurasian facial shape differentiation and a prospective model of DNA based face prediction	Face_M2		0.441094
8	116439639	115427411	TRPS1	rs800890	C	Polygenic scores (weighted allele sums)	Hair loss	Genetic prediction of male pattern baldness	Hair_loss_M3		0.137979
8	117015142	116002917		rs6982226	T	Polygenic scores (weighted allele sums)	Hair loss	Genetic prediction of male pattern baldness	Hair_loss_M3		0.434305
8	117111910	116099685		rs58833541	G	Polygenic scores (weighted allele sums)	Hair loss	Genetic prediction of male pattern baldness	Hair_loss_M3		0.320487
8	117239874	116227635		rs998245	T	Polygenic scores (weighted allele sums)	Hair loss	Genetic prediction of male pattern baldness	Hair_loss_M3		0.0411342
8	122124302	122124302		rs2196051		z score test + LRT	BGA		BGA_M2		0.238219
8	122124302	122124302		rs2196051		-	BGA		BGA_M3		0.238219
8	122908503	122908503		rs7844723		z score test + LRT	BGA		BGA_M2		0.25639
8	128270980	128270980		rs4871014		principal component analysis and partial least square analysis	Face	Genome-wide variants of Eurasian facial shape differentiation and a prospective model of DNA based face prediction	Face_M2		0.404353
8	140241181	140241181		rs2001907		z score test + LRT	BGA		BGA_M2		0.118211
8	145639681	145639681		rs1871534		z score test + LRT	BGA		BGA_M2		0.253195
8	145639681	145639681		rs1871534		-	BGA		BGA_M3		0.253195
7	90913120	91283805	FZD1	rs73217177	T	Multinomial logistic regression (Model 1 uses polygenic scores)*	hair color	Genome-wide association meta-analysis of individuals of European ancestry identifies new loci explaining a substantial fraction of hair color variation and heritability.	Hair_color_M2		0.038139
7	100466441	100868819	TRIP6	rs2075756	A	Multinomial logistic regression (Model 1 uses polygenic scores)*	hair color	Genome-wide association meta-analysis of individuals of European ancestry identifies new loci explaining a substantial fraction of hair color variation and heritability.	Hair_color_M2		0.271565
9	4090601	4090601		rs10814837		principal component analysis and partial least square analysis	Face	Genome-wide variants of Eurasian facial shape differentiation and a prospective model of DNA based face prediction	Face_M2		0.301118
7	105416560	105776114	ATXN7L1	rs2529369	A	Multinomial logistic regression (Model 1 uses polygenic scores)*	hair color	Genome-wide association meta-analysis of individuals of European ancestry identifies new loci explaining a substantial fraction of hair color variation and heritability.	Hair_color_M2		0.443291
9	12672097		TYRP1	rs1408799		Bayesian naïve classifier / Multinomial logistic regression / Genetic distance algorithm	eye color	Further development of forensic eye color predictive tests	Eye_color_M2		0.277157
9	12672097		TYRP1	rs1408799		Bayesian naïve classifier / Multinomial logistic regression / Genetic distance algorithm	skin color	Development of a forensic skin colour predictive test.	Skin_color_M1		0.277157
9	12709305		TYRP1	rs683		Bayesian naïve classifier / Multinomial logistic regression / Genetic distance algorithm	eye color	Further development of forensic eye color predictive tests	Eye_color_M2		0.251997
11	89011046		TYR	rs1393350		Bayesian naïve classifier / Multinomial logistic regression / Genetic distance algorithm	eye color	Further development of forensic eye color predictive tests	Eye_color_M2		0.0792732
7	130746955	131062196	KLF14 MKLN1	rs62471615	A	Multinomial logistic regression (Model 1 uses polygenic scores)*	hair color	Genome-wide association meta-analysis of individuals of European ancestry identifies new loci explaining a substantial fraction of hair color variation and heritability.	Hair_color_M2		0.305711
7	134945970	135261218	STRA8	rs12234244	T	Multinomial logistic regression (Model 1 uses polygenic scores)*	hair color	Genome-wide association meta-analysis of individuals of European ancestry identifies new loci explaining a substantial fraction of hair color variation and heritability.	Hair_color_M2		0.290935
9	12830070	12830070		rs617572		principal component analysis and partial least square analysis	Face	Genome-wide variants of Eurasian facial shape differentiation and a prospective model of DNA based face prediction	Face_M2		0.38738
8	22601427	22743914	PEBP4	rs17676443	T	Multinomial logistic regression (Model 1 uses polygenic scores)*	hair color	Genome-wide association meta-analysis of individuals of European ancestry identifies new loci explaining a substantial fraction of hair color variation and heritability.	Hair_color_M2		0.377596
8	29845305	29987789	TMEM66	rs4343516	T	Multinomial logistic regression (Model 1 uses polygenic scores)*	hair color	Genome-wide association meta-analysis of individuals of European ancestry identifies new loci explaining a substantial fraction of hair color variation and heritability.	Hair_color_M2		0.36242
14	92773663		SLC24A4	rs12896399		Bayesian naïve classifier / Multinomial logistic regression / Genetic distance algorithm	eye color	Further development of forensic eye color predictive tests	Eye_color_M2		0.260783
9	16864521	16864523	BNC2	rs2153271	G T	Binomial logistic regression	freckles	Genetic determinants of freckle occurrence in the Spanish population: Towards ephelides prediction from human DNA samples	Freckles_M1		0.287939
9	16885017		BNC2	rs12350739		Multinomial logistic regression	freckles	DNA-based predictive models for the presence of freckles	Freckles_M2.2		0.1875
8	38568215	38710697	TACC1	rs57128498	A	Multinomial logistic regression (Model 1 uses polygenic scores)*	hair color	Genome-wide association meta-analysis of individuals of European ancestry identifies new loci explaining a substantial fraction of hair color variation and heritability.	Hair_color_M2		0.290136
8	41995006	42137488	KAT6A AP3M2	rs6474377	T	Multinomial logistic regression (Model 1 uses polygenic scores)*	hair color	Genome-wide association meta-analysis of individuals of European ancestry identifies new loci explaining a substantial fraction of hair color variation and heritability.	Hair_color_M2		0.299121
9	25659418	25659418		rs10967030		principal component analysis and partial least square analysis	Face	Genome-wide variants of Eurasian facial shape differentiation and a prospective model of DNA based face prediction	Face_M2		0.401957
9	28628500	28628500		rs10511828		z score test + LRT	BGA		BGA_M2		0.132588
9	29476855	29476855		rs10813104		principal component analysis and partial least square analysis	Face	Genome-wide variants of Eurasian facial shape differentiation and a prospective model of DNA based face prediction	Face_M2		0.199681
9	71659280	71659280		rs3793451		z score test + LRT	BGA		BGA_M2		0.120807
9	90480097	90480097		rs7042682		principal component analysis and partial least square analysis	Face	Genome-wide variants of Eurasian facial shape differentiation and a prospective model of DNA based face prediction	Face_M2		0.469848
9	91359375	91359375		rs67446646		principal component analysis and partial least square analysis	Face	Genome-wide variants of Eurasian facial shape differentiation and a prospective model of DNA based face prediction	Face_M2		0.147764
9	91993724		SEMA4D	rs45483393		Binary neural network	Hair greying	Exploring the possibility of predicting human head hair greying from DNA using whole-exome and targeted NGS data	Hair_greying_M1.1		0.0638978
9	91993724		SEMA4D	rs45483393		multi-class neural network	Hair greying	Exploring the possibility of predicting human head hair greying from DNA using whole-exome and targeted NGS data	Hair_greying_M1.2		0.0638978
9	93163859	93163859		rs78914705		principal component analysis and partial least square analysis	Face	Genome-wide variants of Eurasian facial shape differentiation and a prospective model of DNA based face prediction	Face_M2		0.0135783
9	93641199	93641199		rs2306040		z score test + LRT	BGA		BGA_M2		0.130791
9	94562681	93602502	ROR2a	rs7029814		Partial least squares regression	Face	Modeling 3D Facial Shape from DNA	Face_M1		0.390375
9	99346570	99346570		rs7042473		principal component analysis and partial least square analysis	Face	Genome-wide variants of Eurasian facial shape differentiation and a prospective model of DNA based face prediction	Face_M2		0.226038
9	99387997	99387997		rs10978403		principal component analysis and partial least square analysis	Face	Genome-wide variants of Eurasian facial shape differentiation and a prospective model of DNA based face prediction	Face_M2		0.398962
9	99400209	99400209		rs10978436		principal component analysis and partial least square analysis	Face	Genome-wide variants of Eurasian facial shape differentiation and a prospective model of DNA based face prediction	Face_M2		0.164736
8	82748674	81836439	SNX16	rs12674735	A	Multinomial logistic regression (Model 1 uses polygenic scores)*	hair color	Genome-wide association meta-analysis of individuals of European ancestry identifies new loci explaining a substantial fraction of hair color variation and heritability.	Hair_color_M2		0.28155
8	109154652	108142424	RSPO2 EIF3E	rs424012	A	Multinomial logistic regression (Model 1 uses polygenic scores)*	hair color	Genome-wide association meta-analysis of individuals of European ancestry identifies new loci explaining a substantial fraction of hair color variation and heritability.	Hair_color_M2		0.348043
9	109628051	106865770	ZNF462	rs73667301	G	Polygenic scores (weighted allele sums)	Hair loss	Genetic prediction of male pattern baldness	Hair_loss_M3		0.10024
9	112223059	112223059		rs12000215		principal component analysis and partial least square analysis	Face	Genome-wide variants of Eurasian facial shape differentiation and a prospective model of DNA based face prediction	Face_M2		0.402356
9	113646183	113646183		rs67686996		principal component analysis and partial least square analysis	Face	Genome-wide variants of Eurasian facial shape differentiation and a prospective model of DNA based face prediction	Face_M2		0.203674
9	116997048	116997048		rs10982118		principal component analysis and partial least square analysis	Face	Genome-wide variants of Eurasian facial shape differentiation and a prospective model of DNA based face prediction	Face_M2		0.439297
9	120130206	120130206		rs10513300		z score test + LRT	BGA		BGA_M2		0.136981
9	122196740		BRINP1	rs2416699		Binary neural network	Hair greying	Exploring the possibility of predicting human head hair greying from DNA using whole-exome and targeted NGS data	Hair_greying_M1.1		0.354633
9	122196740		BRINP1	rs2416699		multi-class neural network	Hair greying	Exploring the possibility of predicting human head hair greying from DNA using whole-exome and targeted NGS data	Hair_greying_M1.2		0.354633
9	211762	211762	CBWD1	rs520015	C	Multinomial logistic regression (Model 1 uses polygenic scores)*	hair color	Genome-wide association meta-analysis of individuals of European ancestry identifies new loci explaining a substantial fraction of hair color variation and heritability.	Hair_color_M2		0.409145
9	289869	289869	DOCK8	rs62533375	T	Multinomial logistic regression (Model 1 uses polygenic scores)*	hair color	Genome-wide association meta-analysis of individuals of European ancestry identifies new loci explaining a substantial fraction of hair color variation and heritability.	Hair_color_M2		0.119609
9	5847251	5847251	ERMP1 MLA	rs3929920	A	Multinomial logistic regression (Model 1 uses polygenic scores)*	hair color	Genome-wide association meta-analysis of individuals of European ancestry identifies new loci explaining a substantial fraction of hair color variation and heritability.	Hair_color_M2		0.396765
9	12709305		TYRP1	rs683		Multinomial logistic regression (Model 1 uses polygenic scores)*	hair color	Genome-wide association meta-analysis of individuals of European ancestry identifies new loci explaining a substantial fraction of hair color variation and heritability.	Hair_color_M2		0.251997
9	12730119	12730120	TYRP1 LURAP1L	rs10960765	T	Multinomial logistic regression (Model 1 uses polygenic scores)*	hair color	Genome-wide association meta-analysis of individuals of European ancestry identifies new loci explaining a substantial fraction of hair color variation and heritability.	Hair_color_M2		0.228834
9	127267689	127267689		rs3814134		z score test + LRT	BGA		BGA_M2		0.323482
9	127267689	127267689		rs3814134		-	BGA		BGA_M3		0.323482
9	16558861	16558863	BNC2	rs28593297	A	Multinomial logistic regression (Model 1 uses polygenic scores)*	hair color	Genome-wide association meta-analysis of individuals of European ancestry identifies new loci explaining a substantial fraction of hair color variation and heritability.	Hair_color_M2		0.234425
9	135933122	135933122		rs2073821		z score test + LRT	BGA		BGA_M2		0.152955
9	139791891	139791891	TRAF2	rs2784081		Multinomial logistic regression	Hair shape	Towards broadening Forensic DNA Phenotyping beyond pigmentation: Improving the prediction of head hair shape from DNA	Hair_shape_M1.2		0.194688
10	2562328	2562328		rs11251294		principal component analysis and partial least square analysis	Face	Genome-wide variants of Eurasian facial shape differentiation and a prospective model of DNA based face prediction	Face_M2		0.345447
10	7124442	7124442		rs6602225		principal component analysis and partial least square analysis	Face	Genome-wide variants of Eurasian facial shape differentiation and a prospective model of DNA based face prediction	Face_M2		0.360024
10	8274867	8274867	10p14	rs2489250		Binomial logistic regression	Hair shape	Towards broadening Forensic DNA Phenotyping beyond pigmentation: Improving the prediction of head hair shape from DNA	Hair_shape_M1.1		0.405152
10	8274867	8274867	10p14	rs2489250		Multinomial logistic regression	Hair shape	Towards broadening Forensic DNA Phenotyping beyond pigmentation: Improving the prediction of head hair shape from DNA	Hair_shape_M1.2		0.405152
10	8353101	8353101	LINC00708/GATA3	rs1999874		Binomial logistic regression	Hair shape	Towards broadening Forensic DNA Phenotyping beyond pigmentation: Improving the prediction of head hair shape from DNA	Hair_shape_M1.1		0.333666
10	8353101	8353101	LINC00708/GATA3	rs1999874		Multinomial logistic regression	Hair shape	Towards broadening Forensic DNA Phenotyping beyond pigmentation: Improving the prediction of head hair shape from DNA	Hair_shape_M1.2		0.333666
10	9826945	9826945		rs972439		principal component analysis and partial least square analysis	Face	Genome-wide variants of Eurasian facial shape differentiation and a prospective model of DNA based face prediction	Face_M2		0.451478
10	13791424	13791424		rs76409234		principal component analysis and partial least square analysis	Face	Genome-wide variants of Eurasian facial shape differentiation and a prospective model of DNA based face prediction	Face_M2		0.00878594
10	13913432	13913432		rs12218323		principal component analysis and partial least square analysis	Face	Genome-wide variants of Eurasian facial shape differentiation and a prospective model of DNA based face prediction	Face_M2		0.324081
10	13917699	13917699		rs11258686		principal component analysis and partial least square analysis	Face	Genome-wide variants of Eurasian facial shape differentiation and a prospective model of DNA based face prediction	Face_M2		0.247204
10	13925846	13925846		rs7090052		principal component analysis and partial least square analysis	Face	Genome-wide variants of Eurasian facial shape differentiation and a prospective model of DNA based face prediction	Face_M2		0.317292
10	13929130	13929130		rs751498		principal component analysis and partial least square analysis	Face	Genome-wide variants of Eurasian facial shape differentiation and a prospective model of DNA based face prediction	Face_M2		0.354233
10	17064992		POS	rs7897550	AGT	Naive Bayes with allele frequencies (with/without HWP applying) MLR genetic distance algorithm	BGA	Inferring ancestral origin using a single multiplex assay of ancestry-informative marker SNPs	BGA_M1		0.258586
10	29314226	29314226		rs11007391		principal component analysis and partial least square analysis	Face	Genome-wide variants of Eurasian facial shape differentiation and a prospective model of DNA based face prediction	Face_M2		0.0982428
10	33281942	33281942		rs1187086		principal component analysis and partial least square analysis	Face	Genome-wide variants of Eurasian facial shape differentiation and a prospective model of DNA based face prediction	Face_M2		0.417332
10	34755348		P09a	rs1978806	AG	Naive Bayes with allele frequencies (with/without HWP applying) MLR genetic distance algorithm	BGA	Inferring ancestral origin using a single multiplex assay of ancestry-informative marker SNPs	BGA_M1		0.146366
9	16804167	16804169	BNC2	rs10962612	T	Multinomial logistic regression (Model 1 uses polygenic scores)*	hair color	Genome-wide association meta-analysis of individuals of European ancestry identifies new loci explaining a substantial fraction of hair color variation and heritability.	Hair_color_M2		0.235423
10	38256628	38256628		rs117389128		principal component analysis and partial least square analysis	Face	Genome-wide variants of Eurasian facial shape differentiation and a prospective model of DNA based face prediction	Face_M2		0.00838658
10	50841704	50841704		rs3793791		z score test + LRT	BGA		BGA_M2		0.203874
10	62938418	61178660		rs1906457	G	Polygenic scores (weighted allele sums)	Hair loss	Genetic prediction of male pattern baldness	Hair_loss_M3		0.256589
10	71619166	71619166		rs2395280		principal component analysis and partial least square analysis	Face	Genome-wide variants of Eurasian facial shape differentiation and a prospective model of DNA based face prediction	Face_M2		0.282149
10	71620112	71620112		rs4746922		principal component analysis and partial least square analysis	Face	Genome-wide variants of Eurasian facial shape differentiation and a prospective model of DNA based face prediction	Face_M2		0.302117
10	71620184	71620184		rs4746923		principal component analysis and partial least square analysis	Face	Genome-wide variants of Eurasian facial shape differentiation and a prospective model of DNA based face prediction	Face_M2		0.304513
9	16901067	16901069	BNC2	rs62543565	A	Multinomial logistic regression (Model 1 uses polygenic scores)*	hair color	Genome-wide association meta-analysis of individuals of European ancestry identifies new loci explaining a substantial fraction of hair color variation and heritability.	Hair_color_M2		0.414337
10	75300994	75300994		rs4746136		z score test + LRT	BGA		BGA_M2		0.266773
10	78189959	76430201	C10orf11	rs1873465	T	Polygenic scores (weighted allele sums)	Hair loss	Genetic prediction of male pattern baldness	Hair_loss_M3		0.317692
10	78194812	76435054	C10orf11 KCNMA1	rs1907350	G	Polygenic scores (weighted allele sums)	Hair loss	Genetic prediction of male pattern baldness	Hair_loss_M3		0.335863
10	78377170	76617412		rs11497798	T	Polygenic scores (weighted allele sums)	Hair loss	Genetic prediction of male pattern baldness	Hair_loss_M3		0.499401
10	78377289	76617531		rs199978639	A	Polygenic scores (weighted allele sums)	Hair loss	Genetic prediction of male pattern baldness	Hair_loss_M3		0.1877
10	78377573	76617815		rs11594897	G	Polygenic scores (weighted allele sums)	Hair loss	Genetic prediction of male pattern baldness	Hair_loss_M3		0.249002
9	22076071	22076072	CDKN2B	rs1831733	T	Multinomial logistic regression (Model 1 uses polygenic scores)*	hair color	Genome-wide association meta-analysis of individuals of European ancestry identifies new loci explaining a substantial fraction of hair color variation and heritability.	Hair_color_M2		0.407348
9	100619733	97857451	FOXE1	rs925486	T	Multinomial logistic regression (Model 1 uses polygenic scores)*	hair color	Genome-wide association meta-analysis of individuals of European ancestry identifies new loci explaining a substantial fraction of hair color variation and heritability.	Hair_color_M2		0.116613
10	87993341		GRID1	rs2814331		multi-class neural network	Hair greying	Exploring the possibility of predicting human head hair greying from DNA using whole-exome and targeted NGS data	Hair_greying_M1.2		0.219649
10	94921065	94921065		rs4918664		z score test + LRT	BGA		BGA_M2		0.335463
10	94921065	94921065		rs4918664		-	BGA		BGA_M3		0.335463
10	99666275	99666275		rs7914222		principal component analysis and partial least square analysis	Face	Genome-wide variants of Eurasian facial shape differentiation and a prospective model of DNA based face prediction	Face_M2		0.0878594
9	109054417	106292136	TMEM38B ZNF462	rs10739220	T	Multinomial logistic regression (Model 1 uses polygenic scores)*	hair color	Genome-wide association meta-analysis of individuals of European ancestry identifies new loci explaining a substantial fraction of hair color variation and heritability.	Hair_color_M2		0.359425
10	115316812	115316812		rs4918842		z score test + LRT	BGA		BGA_M2		0.221645
10	119348729	119348729		rs181606		principal component analysis and partial least square analysis	Face	Genome-wide variants of Eurasian facial shape differentiation and a prospective model of DNA based face prediction	Face_M2		0.184505
10	120577833	120577833		rs876413		principal component analysis and partial least square analysis	Face	Genome-wide variants of Eurasian facial shape differentiation and a prospective model of DNA based face prediction	Face_M2		0.465256
10	121555971	121555971		rs12774619		principal component analysis and partial least square analysis	Face	Genome-wide variants of Eurasian facial shape differentiation and a prospective model of DNA based face prediction	Face_M2		0.307109
10	123243197	123233187	FGFR2	rs2278202		Partial least squares regression	Face	Modeling 3D Facial Shape from DNA	Face_M1		0.423123
10	125160933	125160933		rs1328600		principal component analysis and partial least square analysis	Face	Genome-wide variants of Eurasian facial shape differentiation and a prospective model of DNA based face prediction	Face_M2		0.421526
10	126355129	124666560	FAM53B FAM175B LHPP METTL10	rs3781452	T	Polygenic scores (weighted allele sums)	Hair loss	Genetic prediction of male pattern baldness	Hair_loss_M3		0.433107
10	127952874	127952874		rs17684713		principal component analysis and partial least square analysis	Face	Genome-wide variants of Eurasian facial shape differentiation and a prospective model of DNA based face prediction	Face_M2		0.0850639
10	129263278	129263278		rs2184378		principal component analysis and partial least square analysis	Face	Genome-wide variants of Eurasian facial shape differentiation and a prospective model of DNA based face prediction	Face_M2		0.404553
10	133755596	133755596		rs77169847		principal component analysis and partial least square analysis	Face	Genome-wide variants of Eurasian facial shape differentiation and a prospective model of DNA based face prediction	Face_M2		0.0209665
10	134060687	134060687		rs10870277		principal component analysis and partial least square analysis	Face	Genome-wide variants of Eurasian facial shape differentiation and a prospective model of DNA based face prediction	Face_M2		0.122404
10	134157222	134157222		rs7921822		principal component analysis and partial least square analysis	Face	Genome-wide variants of Eurasian facial shape differentiation and a prospective model of DNA based face prediction	Face_M2		0.414736
10	134650103	134650103		rs4880436		z score test + LRT	BGA		BGA_M2		0.0367412
9	126790666	124028387	LHX2	rs917782	T	Multinomial logistic regression (Model 1 uses polygenic scores)*	hair color	Genome-wide association meta-analysis of individuals of European ancestry identifies new loci explaining a substantial fraction of hair color variation and heritability.	Hair_color_M2		0.378994
11	7850316	7850316		rs10839880		z score test + LRT	BGA		BGA_M2		0.441494
11	11005966	11005966		rs7123082		principal component analysis and partial least square analysis	Face	Genome-wide variants of Eurasian facial shape differentiation and a prospective model of DNA based face prediction	Face_M2		0.130791
11	12474487	12474487		rs74370316		principal component analysis and partial least square analysis	Face	Genome-wide variants of Eurasian facial shape differentiation and a prospective model of DNA based face prediction	Face_M2		0.0654952
9	126808006	124045727	LHX2	rs58979150	T	Multinomial logistic regression (Model 1 uses polygenic scores)*	hair color	Genome-wide association meta-analysis of individuals of European ancestry identifies new loci explaining a substantial fraction of hair color variation and heritability.	Hair_color_M2		0.222444
11	15838137	15838137		rs1837606		z score test + LRT	BGA		BGA_M2		0.45008
9	126811296	124049017	LHX2	rs12344562	T	Multinomial logistic regression (Model 1 uses polygenic scores)*	hair color	Genome-wide association meta-analysis of individuals of European ancestry identifies new loci explaining a substantial fraction of hair color variation and heritability.	Hair_color_M2		0.11242
9	126991120	124228841	NEK6	rs55641821	T	Multinomial logistic regression (Model 1 uses polygenic scores)*	hair color	Genome-wide association meta-analysis of individuals of European ancestry identifies new loci explaining a substantial fraction of hair color variation and heritability.	Hair_color_M2		0.122804
9	126991185	124228906	NEK6	rs10818930	T	Multinomial logistic regression (Model 1 uses polygenic scores)*	hair color	Genome-wide association meta-analysis of individuals of European ancestry identifies new loci explaining a substantial fraction of hair color variation and heritability.	Hair_color_M2		0.491014
11	21376439	21376439		rs10500904		principal component analysis and partial least square analysis	Face	Genome-wide variants of Eurasian facial shape differentiation and a prospective model of DNA based face prediction	Face_M2		0.0908546
11	24010530	24010530		rs2946788		z score test + LRT	BGA		BGA_M2		0.480831
11	27411298	27411298	LGR4	rs2219783		Binomial logistic regression	Hair shape	Towards broadening Forensic DNA Phenotyping beyond pigmentation: Improving the prediction of head hair shape from DNA	Hair_shape_M1.1		0.159744
11	27411298	27411298	LGR4	rs2219783		Multinomial logistic regression	Hair shape	Towards broadening Forensic DNA Phenotyping beyond pigmentation: Improving the prediction of head hair shape from DNA	Hair_shape_M1.2		0.159744
9	134591644	131716257	RAPGEF1	rs1952422	T	Multinomial logistic regression (Model 1 uses polygenic scores)*	hair color	Genome-wide association meta-analysis of individuals of European ancestry identifies new loci explaining a substantial fraction of hair color variation and heritability.	Hair_color_M2		0.336861
11	27453319	27431772	LGR4	rs78321654	A	Polygenic scores (weighted allele sums)	Hair loss	Genetic prediction of male pattern baldness	Hair_loss_M3		0.0433307
11	32424389		P27	rs5030240	ACG	Naive Bayes with allele frequencies (with/without HWP applying) MLR genetic distance algorithm	BGA	Inferring ancestral origin using a single multiplex assay of ancestry-informative marker SNPs	BGA_M1		0.259927
10	35496386	35207458	CREM	rs73262807	T	Multinomial logistic regression (Model 1 uses polygenic scores)*	hair color	Genome-wide association meta-analysis of individuals of European ancestry identifies new loci explaining a substantial fraction of hair color variation and heritability.	Hair_color_M2		0.325679
11	44431807	44410257		rs2863081	A	Polygenic scores (weighted allele sums)	Hair loss	Genetic prediction of male pattern baldness	Hair_loss_M3		0.0788738
10	74050218	72290460	DDIT4 DNAJB12	rs7074233	A	Multinomial logistic regression (Model 1 uses polygenic scores)*	hair color	Genome-wide association meta-analysis of individuals of European ancestry identifies new loci explaining a substantial fraction of hair color variation and heritability.	Hair_color_M2		0.384984
11	44741393	44741393		rs7950389		principal component analysis and partial least square analysis	Face	Genome-wide variants of Eurasian facial shape differentiation and a prospective model of DNA based face prediction	Face_M2		0.0601038
11	46307876	46307876		rs59291790		principal component analysis and partial least square analysis	Face	Genome-wide variants of Eurasian facial shape differentiation and a prospective model of DNA based face prediction	Face_M2		0.0932508
10	80530486	78770729	ZMIZ1	rs12259319	C	Multinomial logistic regression (Model 1 uses polygenic scores)*	hair color	Genome-wide association meta-analysis of individuals of European ancestry identifies new loci explaining a substantial fraction of hair color variation and heritability.	Hair_color_M2		0.0571086
11	56590550	56590550		rs513995		principal component analysis and partial least square analysis	Face	Genome-wide variants of Eurasian facial shape differentiation and a prospective model of DNA based face prediction	Face_M2		0.0623003
10	80944147	79184390	ZMIZ1	rs703978	C	Multinomial logistic regression (Model 1 uses polygenic scores)*	hair color	Genome-wide association meta-analysis of individuals of European ancestry identifies new loci explaining a substantial fraction of hair color variation and heritability.	Hair_color_M2		0.269369
11	61597212	61597212		rs174570		z score test + LRT	BGA		BGA_M2		0.228235
11	61597212	61597212		rs174570		-	BGA		BGA_M3		0.228235
11	61606683	61839211	FADS1 FADS2 FEN1 MYRF TMEM258	rs174581	A	Polygenic scores (weighted allele sums)	Hair loss	Genetic prediction of male pattern baldness	Hair_loss_M3		0.395567
10	112775661	111015903	SHOC2	rs7088364	A	Multinomial logistic regression (Model 1 uses polygenic scores)*	hair color	Genome-wide association meta-analysis of individuals of European ancestry identifies new loci explaining a substantial fraction of hair color variation and heritability.	Hair_color_M2		0.233826
11	7543519	7522288	PPFIBP2	rs11041426	A	Multinomial logistic regression (Model 1 uses polygenic scores)*	hair color	Genome-wide association meta-analysis of individuals of European ancestry identifies new loci explaining a substantial fraction of hair color variation and heritability.	Hair_color_M2		0.462061
11	66898492	66898492		rs11227699		z score test + LRT	BGA		BGA_M2		0.255591
11	15668826	15647280	INSC SOX6	rs1531903	C	Multinomial logistic regression (Model 1 uses polygenic scores)*	hair color	Genome-wide association meta-analysis of individuals of European ancestry identifies new loci explaining a substantial fraction of hair color variation and heritability.	Hair_color_M2		0.237819
11	16373714	16352168	SOX6	rs11023926	A	Multinomial logistic regression (Model 1 uses polygenic scores)*	hair color	Genome-wide association meta-analysis of individuals of European ancestry identifies new loci explaining a substantial fraction of hair color variation and heritability.	Hair_color_M2		0.126597
11	16618307	16596760	SOX6	rs10832648	A	Multinomial logistic regression (Model 1 uses polygenic scores)*	hair color	Genome-wide association meta-analysis of individuals of European ancestry identifies new loci explaining a substantial fraction of hair color variation and heritability.	Hair_color_M2		0.3752
11	18317699	18296152	HPS5	rs2305565	T	Multinomial logistic regression (Model 1 uses polygenic scores)*	hair color	Genome-wide association meta-analysis of individuals of European ancestry identifies new loci explaining a substantial fraction of hair color variation and heritability.	Hair_color_M2		0.34984
11	27442332	27420785	LGR4	rs7107146	T	Multinomial logistic regression (Model 1 uses polygenic scores)*	hair color	Genome-wide association meta-analysis of individuals of European ancestry identifies new loci explaining a substantial fraction of hair color variation and heritability.	Hair_color_M2		0.0870607
11	44330610	44309060	ALX4	rs66716358	T	Multinomial logistic regression (Model 1 uses polygenic scores)*	hair color	Genome-wide association meta-analysis of individuals of European ancestry identifies new loci explaining a substantial fraction of hair color variation and heritability.	Hair_color_M2		0.496805
11	44480988	44459438	ALX4	rs61879002	T	Multinomial logistic regression (Model 1 uses polygenic scores)*	hair color	Genome-wide association meta-analysis of individuals of European ancestry identifies new loci explaining a substantial fraction of hair color variation and heritability.	Hair_color_M2		0.0583067
11	68855363		TPCN2	rs3829241		Bayesian naïve classifier / Multinomial logistic regression / Genetic distance algorithm	skin color	Development of a forensic skin colour predictive test.	Skin_color_M1		0.176318
11	47242472	47220921	DDB2	rs11039134	A	Multinomial logistic regression (Model 1 uses polygenic scores)*	hair color	Genome-wide association meta-analysis of individuals of European ancestry identifies new loci explaining a substantial fraction of hair color variation and heritability.	Hair_color_M2		0.424121
11	61556039	61788567	MYRF TMEM258	rs61896141	A	Multinomial logistic regression (Model 1 uses polygenic scores)*	hair color	Genome-wide association meta-analysis of individuals of European ancestry identifies new loci explaining a substantial fraction of hair color variation and heritability.	Hair_color_M2		0.0537141
11	62203865	62436393	SCGB1A1 AHNAK	rs10897275	A	Multinomial logistic regression (Model 1 uses polygenic scores)*	hair color	Genome-wide association meta-analysis of individuals of European ancestry identifies new loci explaining a substantial fraction of hair color variation and heritability.	Hair_color_M2		0.438498
11	65473798	65706327	KAT5	rs10750766	A	Multinomial logistic regression (Model 1 uses polygenic scores)*	hair color	Genome-wide association meta-analysis of individuals of European ancestry identifies new loci explaining a substantial fraction of hair color variation and heritability.	Hair_color_M2		0.458466
11	80078535	80078535		rs7932403		principal component analysis and partial least square analysis	Face	Genome-wide variants of Eurasian facial shape differentiation and a prospective model of DNA based face prediction	Face_M2		0.30012
15	28230318		OCA2	rs1800407		Bayesian naïve classifier / Multinomial logistic regression / Genetic distance algorithm	eye color	Further development of forensic eye color predictive tests	Eye_color_M2		0.0253594
11	88911696	89178528	TYR	rs1042602	A	Multinomial logistic regression	freckles	DNA-based predictive models for the presence of freckles	Freckles_M2.1		0.123403
11	88911696	89178528	TYR	rs1042602	A	Multinomial logistic regression	freckles	DNA-based predictive models for the presence of freckles	Freckles_M2.2		0.123403
11	68421722	68654254	PPP6R3 GAL	rs71463690	T	Multinomial logistic regression (Model 1 uses polygenic scores)*	hair color	Genome-wide association meta-analysis of individuals of European ancestry identifies new loci explaining a substantial fraction of hair color variation and heritability.	Hair_color_M2		0.115815
11	68578928	68811460	CPT1A	rs7126202	T	Multinomial logistic regression (Model 1 uses polygenic scores)*	hair color	Genome-wide association meta-analysis of individuals of European ancestry identifies new loci explaining a substantial fraction of hair color variation and heritability.	Hair_color_M2		0.196885
15	28281765		OCA2	rs4778232		Bayesian naïve classifier / Multinomial logistic regression / Genetic distance algorithm	eye color	Further development of forensic eye color predictive tests	Eye_color_M2		0.410942
15	28283689		OCA2	rs8024968		Bayesian naïve classifier / Multinomial logistic regression / Genetic distance algorithm	eye color	Further development of forensic eye color predictive tests	Eye_color_M2		0.279952
15	28291812		OCA2	rs1375164		Bayesian naïve classifier / Multinomial logistic regression / Genetic distance algorithm	eye color	Further development of forensic eye color predictive tests	Eye_color_M2		0.377995
15	28335820		OCA2	rs4778138		Bayesian naïve classifier / Multinomial logistic regression / Genetic distance algorithm	eye color	Further development of forensic eye color predictive tests	Eye_color_M2		0.497604
11	68660113	68892645	MRPL21	rs3019588	T	Multinomial logistic regression (Model 1 uses polygenic scores)*	hair color	Genome-wide association meta-analysis of individuals of European ancestry identifies new loci explaining a substantial fraction of hair color variation and heritability.	Hair_color_M2		0.061901
11	113296286	113296286		rs1079597		z score test + LRT	BGA		BGA_M2		0.250799
11	113296286	113296286		rs1079597		-	BGA		BGA_M3		0.250799
11	120644447	120644447		rs948028		z score test + LRT	BGA		BGA_M2		0.354034
11	122391442	122391442		rs1868752		principal component analysis and partial least square analysis	Face	Genome-wide variants of Eurasian facial shape differentiation and a prospective model of DNA based face prediction	Face_M2		0.082468
11	126291021	126421126		rs11220486	A	Polygenic scores (weighted allele sums)	Hair loss	Genetic prediction of male pattern baldness	Hair_loss_M3		0.149561
12	2182193	2182193		rs2283270		principal component analysis and partial least square analysis	Face	Genome-wide variants of Eurasian facial shape differentiation and a prospective model of DNA based face prediction	Face_M2		0.275958
11	68817441	69049973	TPCN2	rs72917317	T	Multinomial logistic regression (Model 1 uses polygenic scores)*	hair color	Genome-wide association meta-analysis of individuals of European ancestry identifies new loci explaining a substantial fraction of hair color variation and heritability.	Hair_color_M2		0.0385383
12	4338515	4338515		rs7133873		principal component analysis and partial least square analysis	Face	Genome-wide variants of Eurasian facial shape differentiation and a prospective model of DNA based face prediction	Face_M2		0.164137
12	11701488	11701488		rs2416791		z score test + LRT	BGA		BGA_M2		0.390575
12	11830715	11721982	LRP6b	rs2724626		Partial least squares regression	Face	Modeling 3D Facial Shape from DNA	Face_M1		0.358626
12	17407792	17407792		rs1513056		z score test + LRT	BGA		BGA_M2		0.340056
11	68836128	69068660	TPCN2	rs12293676	A	Multinomial logistic regression (Model 1 uses polygenic scores)*	hair color	Genome-wide association meta-analysis of individuals of European ancestry identifies new loci explaining a substantial fraction of hair color variation and heritability.	Hair_color_M2		0.19349
12	26426420			rs9668810		Binomial logistic regression	Hair loss	Evaluation of DNA Variants Associated with Androgenetic Alopecia and Their Potential to Predict Male Pattern Baldness	Hair_loss_M1		0.448882
12	26426420			rs9668810	T	Binomial logistic regression	Hair loss	Prediction of male-pattern baldness from genotypes	Hair_loss_M2		0.448882
12	26428677	26275744		rs7974900	C	Polygenic scores (weighted allele sums)	Hair loss	Genetic prediction of male pattern baldness	Hair_loss_M3		0.446086
12	26438450	26285517	SSPN	rs73072491	G	Polygenic scores (weighted allele sums)	Hair loss	Genetic prediction of male pattern baldness	Hair_loss_M3		0.0441294
12	27986940	27834007		rs10843003	G	Polygenic scores (weighted allele sums)	Hair loss	Genetic prediction of male pattern baldness	Hair_loss_M3		0.119609
12	28091700	27938767	PTHLH	rs11049231	A	Polygenic scores (weighted allele sums)	Hair loss	Genetic prediction of male pattern baldness	Hair_loss_M3		0.0754792
12	29157328	29004395	ERGIC2 FAR2	rs10771462	A	Polygenic scores (weighted allele sums)	Hair loss	Genetic prediction of male pattern baldness	Hair_loss_M3		0.158546
12	29239638	29086705	FAR2	rs74895226	T	Polygenic scores (weighted allele sums)	Hair loss	Genetic prediction of male pattern baldness	Hair_loss_M3		0.0071885
12	29369871		P06a	rs10843344	CT	Naive Bayes with allele frequencies (with/without HWP applying) MLR genetic distance algorithm	BGA	Inferring ancestral origin using a single multiplex assay of ancestry-informative marker SNPs	BGA_M1		0.202476
12	29778320	29778320		rs7134882		principal component analysis and partial least square analysis	Face	Genome-wide variants of Eurasian facial shape differentiation and a prospective model of DNA based face prediction	Face_M2		0.038139
12	42838660	42838660		rs12426635		principal component analysis and partial least square analysis	Face	Genome-wide variants of Eurasian facial shape differentiation and a prospective model of DNA based face prediction	Face_M2		0.0119808
12	47676950	47676950		rs214678		z score test + LRT	BGA		BGA_M2		0.13119
11	68840399	69072931	TPCN2	rs61746574	A	Multinomial logistic regression (Model 1 uses polygenic scores)*	hair color	Genome-wide association meta-analysis of individuals of European ancestry identifies new loci explaining a substantial fraction of hair color variation and heritability.	Hair_color_M2		0.0882588
12	52929370	52929370	KRT71	rs585583		Binomial logistic regression	Hair shape	Towards broadening Forensic DNA Phenotyping beyond pigmentation: Improving the prediction of head hair shape from DNA	Hair_shape_M1.1		0.364816
12	52929370	52929370	KRT71	rs585583		Multinomial logistic regression	Hair shape	Towards broadening Forensic DNA Phenotyping beyond pigmentation: Improving the prediction of head hair shape from DNA	Hair_shape_M1.2		0.364816
12	52938497	52938497	KRT71	rs10783518		Binomial logistic regression	Hair shape	Towards broadening Forensic DNA Phenotyping beyond pigmentation: Improving the prediction of head hair shape from DNA	Hair_shape_M1.1		0.327276
12	52938497	52938497	KRT71	rs10783518		Multinomial logistic regression	Hair shape	Towards broadening Forensic DNA Phenotyping beyond pigmentation: Improving the prediction of head hair shape from DNA	Hair_shape_M1.2		0.327276
12	54154174	54154174	HOXC13	rs11170678		Binomial logistic regression	Hair shape	Towards broadening Forensic DNA Phenotyping beyond pigmentation: Improving the prediction of head hair shape from DNA	Hair_shape_M1.1		0.0802716
12	54154174	54154174	HOXC13	rs11170678		Multinomial logistic regression	Hair shape	Towards broadening Forensic DNA Phenotyping beyond pigmentation: Improving the prediction of head hair shape from DNA	Hair_shape_M1.2		0.0802716
12	56163734	56163734		rs772262		z score test + LRT	BGA		BGA_M2		0.332668
12	56603834		P10	rs773658	ACGT	Naive Bayes with allele frequencies (with/without HWP applying) MLR genetic distance algorithm	BGA	Inferring ancestral origin using a single multiplex assay of ancestry-informative marker SNPs	BGA_M1		0.181909
11	68855363	69087895	TPCN2	rs3829241	A	Multinomial logistic regression (Model 1 uses polygenic scores)*	hair color	Genome-wide association meta-analysis of individuals of European ancestry identifies new loci explaining a substantial fraction of hair color variation and heritability.	Hair_color_M2		0.176318
11	68872843	69105375	TPCN2	rs72930659	T	Multinomial logistic regression (Model 1 uses polygenic scores)*	hair color	Genome-wide association meta-analysis of individuals of European ancestry identifies new loci explaining a substantial fraction of hair color variation and heritability.	Hair_color_M2		0.0353434
11	68883556	69116088	TPCN2	rs7131509	T	Multinomial logistic regression (Model 1 uses polygenic scores)*	hair color	Genome-wide association meta-analysis of individuals of European ancestry identifies new loci explaining a substantial fraction of hair color variation and heritability.	Hair_color_M2		0.472843
11	78130325	78419279	GAB2	rs11237489	A	Multinomial logistic regression (Model 1 uses polygenic scores)*	hair color	Genome-wide association meta-analysis of individuals of European ancestry identifies new loci explaining a substantial fraction of hair color variation and heritability.	Hair_color_M2		0.23722
12	88961713		KITLG	rs10777129		Bayesian naïve classifier / Multinomial logistic regression / Genetic distance algorithm	skin color	Development of a forensic skin colour predictive test.	Skin_color_M1		0.313099
11	88911696	89178528	TYR	rs1042602	A	Multinomial logistic regression (Model 1 uses polygenic scores)*	hair color	Genome-wide association meta-analysis of individuals of European ancestry identifies new loci explaining a substantial fraction of hair color variation and heritability.	Hair_color_M2		0.123403
11	88962737	89229569	TYR	rs7941686	A	Multinomial logistic regression (Model 1 uses polygenic scores)*	hair color	Genome-wide association meta-analysis of individuals of European ancestry identifies new loci explaining a substantial fraction of hair color variation and heritability.	Hair_color_M2		0.25619
15	28338713		OCA2	rs4778241		Bayesian naïve classifier / Multinomial logistic regression / Genetic distance algorithm	eye color	Further development of forensic eye color predictive tests	Eye_color_M2		0.483027
11	89017961	89284793	TYR	rs1126809	A	Multinomial logistic regression (Model 1 uses polygenic scores)*	hair color	Genome-wide association meta-analysis of individuals of European ancestry identifies new loci explaining a substantial fraction of hair color variation and heritability.	Hair_color_M2		0.08127
12	4317563	4208397	PARP11 CCND2	rs3764032	T	Multinomial logistic regression (Model 1 uses polygenic scores)*	hair color	Genome-wide association meta-analysis of individuals of European ancestry identifies new loci explaining a substantial fraction of hair color variation and heritability.	Hair_color_M2		0.0798722
12	23979791	23826857	SOX5	rs9971729	A	Multinomial logistic regression (Model 1 uses polygenic scores)*	hair color	Genome-wide association meta-analysis of individuals of European ancestry identifies new loci explaining a substantial fraction of hair color variation and heritability.	Hair_color_M2		0.324081
12	49402393	49008610	PRKAG1	rs10875910	C	Multinomial logistic regression (Model 1 uses polygenic scores)*	hair color	Genome-wide association meta-analysis of individuals of European ancestry identifies new loci explaining a substantial fraction of hair color variation and heritability.	Hair_color_M2		0.298922
12	106614315	106614315		rs7137900		principal component analysis and partial least square analysis	Face	Genome-wide variants of Eurasian facial shape differentiation and a prospective model of DNA based face prediction	Face_M2		0.0830671
12	109277720	109277720		rs2070586		z score test + LRT	BGA		BGA_M2		0.303714
12	109670468	109670468		rs3742027		principal component analysis and partial least square analysis	Face	Genome-wide variants of Eurasian facial shape differentiation and a prospective model of DNA based face prediction	Face_M2		0.133586
12	112145217		MID-360	rs25584	A/C/G (1D8Tins)	Naive Bayes with allele frequencies (with/without HWP applying) MLR genetic distance algorithm	BGA	Inferring ancestral origin using a single multiplex assay of ancestry-informative marker SNPs	BGA_M1		0.409944
12	112211833	112211833		rs2238151		z score test + LRT	BGA		BGA_M2		0.301318
12	112211833	112211833		rs2238151		-	BGA		BGA_M3		0.301318
12	112241766	112241766		rs671		z score test + LRT	BGA		BGA_M2		0.0357428
12	112241766	112241766		rs671		-	BGA		BGA_M3		0.0357428
12	116372845	116372845		rs10774840		principal component analysis and partial least square analysis	Face	Genome-wide variants of Eurasian facial shape differentiation and a prospective model of DNA based face prediction	Face_M2		0.283147
12	118889488	118889488		rs1503767		z score test + LRT	BGA		BGA_M2		0.434704
12	126084363	126084363		rs16919315		principal component analysis and partial least square analysis	Face	Genome-wide variants of Eurasian facial shape differentiation and a prospective model of DNA based face prediction	Face_M2		0.101637
12	126089938	126089938		rs77503335		principal component analysis and partial least square analysis	Face	Genome-wide variants of Eurasian facial shape differentiation and a prospective model of DNA based face prediction	Face_M2		0.112021
12	128900005		TMEM132C	rs1683723		Binary neural network	Hair greying	Exploring the possibility of predicting human head hair greying from DNA using whole-exome and targeted NGS data	Hair_greying_M1.1		0.489617
12	130563219	130078674		rs112949019	A	Polygenic scores (weighted allele sums)	Hair loss	Genetic prediction of male pattern baldness	Hair_loss_M3		0.166733
12	130563363	130078818		rs76972608	T	Polygenic scores (weighted allele sums)	Hair loss	Genetic prediction of male pattern baldness	Hair_loss_M3		0.117812
13	20901724		A52	rs1335873	ACT	Naive Bayes with allele frequencies (with/without HWP applying) MLR genetic distance algorithm	BGA	Inferring ancestral origin using a single multiplex assay of ancestry-informative marker SNPs	BGA_M1		0.465256
13	22374700		A13	rs1886510	AG	Naive Bayes with allele frequencies (with/without HWP applying) MLR genetic distance algorithm	BGA	Inferring ancestral origin using a single multiplex assay of ancestry-informative marker SNPs	BGA_M1		0.260583
13	27624356	27624356		rs9319336		z score test + LRT	BGA		BGA_M2		0.283546
13	28208517	27106517	POLR1Da	rs507217		Partial least squares regression	Face	Modeling 3D Facial Shape from DNA	Face_M1		0.480631
13	29119719	29119719		rs7320503		principal component analysis and partial least square analysis	Face	Genome-wide variants of Eurasian facial shape differentiation and a prospective model of DNA based face prediction	Face_M2		0.392971
13	34847737	34847737		rs7997709		z score test + LRT	BGA		BGA_M2		0.305711
13	34847737	34847737		rs7997709		-	BGA		BGA_M3		0.305711
13	34864240		P18	rs2065982	CT	Naive Bayes with allele frequencies (with/without HWP applying) MLR genetic distance algorithm	BGA	Inferring ancestral origin using a single multiplex assay of ancestry-informative marker SNPs	BGA_M1		0.273363
12	65185729	64791949	GNS TBC1D30	rs1456066	A	Multinomial logistic regression (Model 1 uses polygenic scores)*	hair color	Genome-wide association meta-analysis of individuals of European ancestry identifies new loci explaining a substantial fraction of hair color variation and heritability.	Hair_color_M2		0.229233
13	41715282	41715282		rs1572018		z score test + LRT	BGA		BGA_M2		0.497804
13	41715282	41715282		rs1572018		-	BGA		BGA_M3		0.497804
13	42579985	42579985		rs2166624		z score test + LRT	BGA		BGA_M2		0.307109
13	42579985	42579985		rs2166624		-	BGA		BGA_M3		0.307109
13	45471689	45471689		rs9534002		principal component analysis and partial least square analysis	Face	Genome-wide variants of Eurasian facial shape differentiation and a prospective model of DNA based face prediction	Face_M2		0.0589058
13	49070512	49070512		rs7326934		z score test + LRT	BGA		BGA_M2		0.239417
13	49070512	49070512		rs7326934		-	BGA		BGA_M3		0.239417
13	63778777		MID-2264	rs34122827	A/C/G (2D68Tdel)	Naive Bayes with allele frequencies (with/without HWP applying) MLR genetic distance algorithm	BGA	Inferring ancestral origin using a single multiplex assay of ancestry-informative marker SNPs	BGA_M1		0.297524
13	72812583	72812583		rs1642658		principal component analysis and partial least square analysis	Face	Genome-wide variants of Eurasian facial shape differentiation and a prospective model of DNA based face prediction	Face_M2		0.469848
13	75993887	75993887		rs9530435		z score test + LRT	BGA		BGA_M2		0.315895
13	76923207	76923207		rs2647334		principal component analysis and partial least square analysis	Face	Genome-wide variants of Eurasian facial shape differentiation and a prospective model of DNA based face prediction	Face_M2		0.0934505
12	79899702	79505922	SYT1 PAWR	rs7975389	T	Multinomial logistic regression (Model 1 uses polygenic scores)*	hair color	Genome-wide association meta-analysis of individuals of European ancestry identifies new loci explaining a substantial fraction of hair color variation and heritability.	Hair_color_M2		0.416933
12	88704450	88310673	TMTC3 KITLG	rs11104811	A	Multinomial logistic regression (Model 1 uses polygenic scores)*	hair color	Genome-wide association meta-analysis of individuals of European ancestry identifies new loci explaining a substantial fraction of hair color variation and heritability.	Hair_color_M2		0.228235
13	79483603	79483603		rs7981145		principal component analysis and partial least square analysis	Face	Genome-wide variants of Eurasian facial shape differentiation and a prospective model of DNA based face prediction	Face_M2		0.0589058
12	88946540	88552763	KITLG	rs10777126	A	Multinomial logistic regression (Model 1 uses polygenic scores)*	hair color	Genome-wide association meta-analysis of individuals of European ancestry identifies new loci explaining a substantial fraction of hair color variation and heritability.	Hair_color_M2		0.362819
13	100543051	100543051		rs9517906		principal component analysis and partial least square analysis	Face	Genome-wide variants of Eurasian facial shape differentiation and a prospective model of DNA based face prediction	Face_M2		0.422923
13	106739824	106739824		rs7322887		principal component analysis and partial least square analysis	Face	Genome-wide variants of Eurasian facial shape differentiation and a prospective model of DNA based face prediction	Face_M2		0.379393
13	106838968	106838968		rs74115908		principal component analysis and partial least square analysis	Face	Genome-wide variants of Eurasian facial shape differentiation and a prospective model of DNA based face prediction	Face_M2		0.135383
13	106862224	106862224		rs7338679		principal component analysis and partial least square analysis	Face	Genome-wide variants of Eurasian facial shape differentiation and a prospective model of DNA based face prediction	Face_M2		0.121406
13	110717759	110717759		rs4503663		principal component analysis and partial least square analysis	Face	Genome-wide variants of Eurasian facial shape differentiation and a prospective model of DNA based face prediction	Face_M2		0.440695
12	89097290	88703513	KITLG DUSP6	rs151086684	T	Multinomial logistic regression (Model 1 uses polygenic scores)*	hair color	Genome-wide association meta-analysis of individuals of European ancestry identifies new loci explaining a substantial fraction of hair color variation and heritability.	Hair_color_M2		0.0213658
13	111827167	111827167		rs9522149		z score test + LRT	BGA		BGA_M2		0.271765
13	111827167	111827167		rs9522149		-	BGA		BGA_M3		0.271765
13	112140765	112140765		rs9560093		principal component analysis and partial least square analysis	Face	Genome-wide variants of Eurasian facial shape differentiation and a prospective model of DNA based face prediction	Face_M2		0.302716
13	113212596	113212596		rs9324311		principal component analysis and partial least square analysis	Face	Genome-wide variants of Eurasian facial shape differentiation and a prospective model of DNA based face prediction	Face_M2		0.0283546
14	20818131	20818131		rs1760921		z score test + LRT	BGA		BGA_M2		0.283147
14	30562926	30093720		rs72662240	A	Polygenic scores (weighted allele sums)	Hair loss	Genetic prediction of male pattern baldness	Hair_loss_M3		0.177516
14	33861937	33861937		rs1609494		principal component analysis and partial least square analysis	Face	Genome-wide variants of Eurasian facial shape differentiation and a prospective model of DNA based face prediction	Face_M2		0.186102
14	36170607		P11	rs10141763	ACT	Naive Bayes with allele frequencies (with/without HWP applying) MLR genetic distance algorithm	BGA	Inferring ancestral origin using a single multiplex assay of ancestry-informative marker SNPs	BGA_M1		0.297524
14	52607967	52607967		rs2357442		z score test + LRT	BGA		BGA_M2		0.340855
14	56551152	56551152		rs241561		principal component analysis and partial least square analysis	Face	Genome-wide variants of Eurasian facial shape differentiation and a prospective model of DNA based face prediction	Face_M2		0.475839
14	58238687	58238687		rs1950993		z score test + LRT	BGA		BGA_M2		0.347843
14	58529113	58529113		rs178497		principal component analysis and partial least square analysis	Face	Genome-wide variants of Eurasian facial shape differentiation and a prospective model of DNA based face prediction	Face_M2		0.398163
14	59364693	59364693		rs1427324		principal component analysis and partial least square analysis	Face	Genome-wide variants of Eurasian facial shape differentiation and a prospective model of DNA based face prediction	Face_M2		0.295727
12	89179571	88785794	KITLG DUSP6	rs57454011	A	Multinomial logistic regression (Model 1 uses polygenic scores)*	hair color	Genome-wide association meta-analysis of individuals of European ancestry identifies new loci explaining a substantial fraction of hair color variation and heritability.	Hair_color_M2		0.17492
12	89328335	88934558	KITLG DUSP6	rs12821256	T	Multinomial logistic regression (Model 1 uses polygenic scores)*	hair color	Genome-wide association meta-analysis of individuals of European ancestry identifies new loci explaining a substantial fraction of hair color variation and heritability.	Hair_color_M2		0.0317492
14	67886781	67886781		rs8021730		z score test + LRT	BGA		BGA_M2		0.464457
12	89338229	88944452	KITLG DUSP6	rs113298209	A	Multinomial logistic regression (Model 1 uses polygenic scores)*	hair color	Genome-wide association meta-analysis of individuals of European ancestry identifies new loci explaining a substantial fraction of hair color variation and heritability.	Hair_color_M2		0.01877
12	89383659	88989882	KITLG DUSP6	rs11613377	A	Multinomial logistic regression (Model 1 uses polygenic scores)*	hair color	Genome-wide association meta-analysis of individuals of European ancestry identifies new loci explaining a substantial fraction of hair color variation and heritability.	Hair_color_M2		0.0161741
14	83472868	83472868		rs946918		z score test + LRT	BGA		BGA_M2		0.277556
12	91037380	90643603	ATP2B1 CCER1	rs12366874	T	Multinomial logistic regression (Model 1 uses polygenic scores)*	hair color	Genome-wide association meta-analysis of individuals of European ancestry identifies new loci explaining a substantial fraction of hair color variation and heritability.	Hair_color_M2		0.0231629
15	28344238		OCA2	rs7495174		Bayesian naïve classifier / Multinomial logistic regression / Genetic distance algorithm	eye color	Further development of forensic eye color predictive tests	Eye_color_M2		0.251198
15	28356859		HERC2	rs1129038		Bayesian naïve classifier / Multinomial logistic regression / Genetic distance algorithm	eye color	Further development of forensic eye color predictive tests	Eye_color_M2		0.176917
15	28365618		HERC2	rs12913832		Bayesian naïve classifier / Multinomial logistic regression / Genetic distance algorithm	eye color	Further development of forensic eye color predictive tests	Eye_color_M2		0.177316
13	39343822	38769685	FREM2	rs9603422	T	Multinomial logistic regression (Model 1 uses polygenic scores)*	hair color	Genome-wide association meta-analysis of individuals of European ancestry identifies new loci explaining a substantial fraction of hair color variation and heritability.	Hair_color_M2		0.141773
13	78391757	77817622	SLAIN1 EDNRB	rs1279403	T	Multinomial logistic regression (Model 1 uses polygenic scores)*	hair color	Genome-wide association meta-analysis of individuals of European ancestry identifies new loci explaining a substantial fraction of hair color variation and heritability.	Hair_color_M2		0.456669
13	78447373	77873238	EDNRB	rs1924930	A	Multinomial logistic regression (Model 1 uses polygenic scores)*	hair color	Genome-wide association meta-analysis of individuals of European ancestry identifies new loci explaining a substantial fraction of hair color variation and heritability.	Hair_color_M2		0.218051
15	28365733		HERC2	rs7183877		Bayesian naïve classifier / Multinomial logistic regression / Genetic distance algorithm	eye color	Further development of forensic eye color predictive tests	Eye_color_M2		0.172524
14	92801203		SLC24A4	rs2402130		Bayesian naïve classifier / Multinomial logistic regression / Genetic distance algorithm	skin color	Development of a forensic skin colour predictive test.	Skin_color_M1		0.26897
13	95156811	94504557	DCT TGDS	rs9556380	T	Multinomial logistic regression (Model 1 uses polygenic scores)*	hair color	Genome-wide association meta-analysis of individuals of European ancestry identifies new loci explaining a substantial fraction of hair color variation and heritability.	Hair_color_M2		0.454473
13	111184256	110531909	RAB20	rs2025905	C	Multinomial logistic regression (Model 1 uses polygenic scores)*	hair color	Genome-wide association meta-analysis of individuals of European ancestry identifies new loci explaining a substantial fraction of hair color variation and heritability.	Hair_color_M2		0.244609
15	28386626		HERC2	rs11636232		Bayesian naïve classifier / Multinomial logistic regression / Genetic distance algorithm	eye color	Further development of forensic eye color predictive tests	Eye_color_M2		0.0856629
14	60777723	60311005	PPM1A	rs7143203	A	Multinomial logistic regression (Model 1 uses polygenic scores)*	hair color	Genome-wide association meta-analysis of individuals of European ancestry identifies new loci explaining a substantial fraction of hair color variation and heritability.	Hair_color_M2		0.435304
14	95208412	94742075	GSC	rs8013382	G	Polygenic scores (weighted allele sums)	Hair loss	Genetic prediction of male pattern baldness	Hair_loss_M3		0.141374
14	99375321	99375321		rs200354		z score test + LRT	BGA		BGA_M2		0.495607
14	99375321	99375321		rs200354		-	BGA		BGA_M3		0.495607
14	101142890		P26	rs730570	AG	Naive Bayes with allele frequencies (with/without HWP applying) MLR genetic distance algorithm	BGA	Inferring ancestral origin using a single multiplex assay of ancestry-informative marker SNPs	BGA_M1		0.454273
14	101710360	101710360		rs10140859		principal component analysis and partial least square analysis	Face	Genome-wide variants of Eurasian facial shape differentiation and a prospective model of DNA based face prediction	Face_M2		0.39996
14	105679055	105679055		rs3784230		z score test + LRT	BGA		BGA_M2		0.461062
15	28513364		HERC2	rs916977		Bayesian naïve classifier / Multinomial logistic regression / Genetic distance algorithm	eye color	Further development of forensic eye color predictive tests	Eye_color_M2		0.388578
15	28530182		HERC2	rs1667394		Bayesian naïve classifier / Multinomial logistic regression / Genetic distance algorithm	eye color	Further development of forensic eye color predictive tests	Eye_color_M2		0.379593
15	28197037	28197037		rs1800414		z score test + LRT	BGA		BGA_M2		0.121006
15	28197037	28197037		rs1800414		-	BGA		BGA_M3		0.121006
14	64390030	63923312	SYNE2	rs10873172	C	Multinomial logistic regression (Model 1 uses polygenic scores)*	hair color	Genome-wide association meta-analysis of individuals of European ancestry identifies new loci explaining a substantial fraction of hair color variation and heritability.	Hair_color_M2		0.322284
15	28530359		HERC2	rs12592730		Bayesian naïve classifier / Multinomial logistic regression / Genetic distance algorithm	eye color	Further development of forensic eye color predictive tests	Eye_color_M2		0.153355
20	32738612		ASIP	rs1015362		Bayesian naïve classifier / Multinomial logistic regression / Genetic distance algorithm	eye color	Further development of forensic eye color predictive tests	Eye_color_M2		0.396965
20	32856998		ASIP	rs6058017		Bayesian naïve classifier / Multinomial logistic regression / Genetic distance algorithm	eye color	Further development of forensic eye color predictive tests	Eye_color_M2		0.323682
11	89011046			rs1393350		Multiple response classification tree	eye color	SNP model development for the prediction of eye colour in New Zealand	Eye_color_M3		0.0792732
14	68538875	68072158	RAD51B	rs57069083	A	Multinomial logistic regression (Model 1 uses polygenic scores)*	hair color	Genome-wide association meta-analysis of individuals of European ancestry identifies new loci explaining a substantial fraction of hair color variation and heritability.	Hair_color_M2		0.283746
14	92773663			rs12896399		Multiple response classification tree	eye color	SNP model development for the prediction of eye colour in New Zealand	Eye_color_M3		0.260783
15	28230318			rs1800407		Multiple response classification tree	eye color	SNP model development for the prediction of eye colour in New Zealand	Eye_color_M3		0.0253594
15	28282741		OCA2	rs1448485		Multinomial logistic regression	freckles	DNA-based predictive models for the presence of freckles	Freckles_M2.1		0.350839
15	28282741		OCA2	rs1448485		Multinomial logistic regression	freckles	DNA-based predictive models for the presence of freckles	Freckles_M2.2		0.350839
15	28283441		OCA2	rs1448484		Bayesian naïve classifier / Multinomial logistic regression / Genetic distance algorithm	skin color	Development of a forensic skin colour predictive test.	Skin_color_M1		0.23103
15	28356859			rs1129038		Multiple response classification tree	eye color	SNP model development for the prediction of eye colour in New Zealand	Eye_color_M3		0.176917
5	33951693		SLC45A2	rs16891982	C	Multinomial logistic regression	eye/hair/skin color	The HIrisPlex-S system for eye hair and skin colour prediction from DNA: Introduction and forensic developmental validation	Eye_hair_skin_color_M1		0.27496
5	33958959		SLC45A2	rs28777	C	Multinomial logistic regression	eye/hair/skin color	The HIrisPlex-S system for eye hair and skin colour prediction from DNA: Introduction and forensic developmental validation	Eye_hair_skin_color_M1		0.378994
14	69247948	68781231	ZFP36L1	rs56232028	A	Multinomial logistic regression (Model 1 uses polygenic scores)*	hair color	Genome-wide association meta-analysis of individuals of European ancestry identifies new loci explaining a substantial fraction of hair color variation and heritability.	Hair_color_M2		0.130391
14	92761113	92294769	SLC24A4	rs17809188	T	Multinomial logistic regression (Model 1 uses polygenic scores)*	hair color	Genome-wide association meta-analysis of individuals of European ancestry identifies new loci explaining a substantial fraction of hair color variation and heritability.	Hair_color_M2		0.26877
6	396321		IRF4	rs12203592	T	Multinomial logistic regression	eye/hair/skin color	The HIrisPlex-S system for eye hair and skin colour prediction from DNA: Introduction and forensic developmental validation	Eye_hair_skin_color_M1		0.0367412
14	92780357	92314013	SLC24A4	rs17128162	A	Multinomial logistic regression (Model 1 uses polygenic scores)*	hair color	Genome-wide association meta-analysis of individuals of European ancestry identifies new loci explaining a substantial fraction of hair color variation and heritability.	Hair_color_M2		0.0323482
6	457748		LOC105374875	rs4959270	A	Multinomial logistic regression	eye/hair/skin color	The HIrisPlex-S system for eye hair and skin colour prediction from DNA: Introduction and forensic developmental validation	Eye_hair_skin_color_M1		0.33746
9	12709305		TYRP1	rs683	G	Multinomial logistic regression	eye/hair/skin color	The HIrisPlex-S system for eye hair and skin colour prediction from DNA: Introduction and forensic developmental validation	Eye_hair_skin_color_M1		0.251997
14	92794003	92327659	SLC24A4	rs10145288	A	Multinomial logistic regression (Model 1 uses polygenic scores)*	hair color	Genome-wide association meta-analysis of individuals of European ancestry identifies new loci explaining a substantial fraction of hair color variation and heritability.	Hair_color_M2		0.490415
9	16858084		BNC2	rs10756819	G	Multinomial logistic regression	eye/hair/skin color	The HIrisPlex-S system for eye hair and skin colour prediction from DNA: Introduction and forensic developmental validation	Eye_hair_skin_color_M1		0.454872
11	88911696		TYR	rs1042602	T	Multinomial logistic regression	eye/hair/skin color	The HIrisPlex-S system for eye hair and skin colour prediction from DNA: Introduction and forensic developmental validation	Eye_hair_skin_color_M1		0.123403
11	89011046		TYR	rs1393350	T	Multinomial logistic regression	eye/hair/skin color	The HIrisPlex-S system for eye hair and skin colour prediction from DNA: Introduction and forensic developmental validation	Eye_hair_skin_color_M1		0.0792732
14	92795912	92329568	SLC24A4	rs4904871	A	Multinomial logistic regression (Model 1 uses polygenic scores)*	hair color	Genome-wide association meta-analysis of individuals of European ancestry identifies new loci explaining a substantial fraction of hair color variation and heritability.	Hair_color_M2		0.372005
11	89017961		TYR	rs1126809	A	Multinomial logistic regression	eye/hair/skin color	The HIrisPlex-S system for eye hair and skin colour prediction from DNA: Introduction and forensic developmental validation	Eye_hair_skin_color_M1		0.08127
14	92801203		SLC24A4	rs2402130		Multinomial logistic regression (Model 1 uses polygenic scores)*	hair color	Genome-wide association meta-analysis of individuals of European ancestry identifies new loci explaining a substantial fraction of hair color variation and heritability.	Hair_color_M2		0.26897
12	89328335		KITLG	rs12821256	G	Multinomial logistic regression	eye/hair/skin color	The HIrisPlex-S system for eye hair and skin colour prediction from DNA: Introduction and forensic developmental validation	Eye_hair_skin_color_M1		0.0317492
14	92773663		LOC105370627	rs12896399	T	Multinomial logistic regression	eye/hair/skin color	The HIrisPlex-S system for eye hair and skin colour prediction from DNA: Introduction and forensic developmental validation	Eye_hair_skin_color_M1		0.260783
14	92801203		SLC24A4	rs2402130	G	Multinomial logistic regression	eye/hair/skin color	The HIrisPlex-S system for eye hair and skin colour prediction from DNA: Introduction and forensic developmental validation	Eye_hair_skin_color_M1		0.26897
14	92815008	92348664	SLC24A4	rs76519749	T	Multinomial logistic regression (Model 1 uses polygenic scores)*	hair color	Genome-wide association meta-analysis of individuals of European ancestry identifies new loci explaining a substantial fraction of hair color variation and heritability.	Hair_color_M2		0.0307508
14	92960172	92493828	SLC24A4	rs12888354	A	Multinomial logistic regression (Model 1 uses polygenic scores)*	hair color	Genome-wide association meta-analysis of individuals of European ancestry identifies new loci explaining a substantial fraction of hair color variation and heritability.	Hair_color_M2		0.387979
15	28365618		P08	rs12913832	ACG	Naive Bayes with allele frequencies (with/without HWP applying) MLR genetic distance algorithm	BGA	Inferring ancestral origin using a single multiplex assay of ancestry-informative marker SNPs	BGA_M1		0.177316
15	28365618	28365618		rs12913832		z score test + LRT	BGA		BGA_M2		0.177316
15	28365618	28365618		rs12913832		-	BGA		BGA_M3		0.177316
14	92882826		SLC24A4	rs17128291	C	Multinomial logistic regression	eye/hair/skin color	The HIrisPlex-S system for eye hair and skin colour prediction from DNA: Introduction and forensic developmental validation	Eye_hair_skin_color_M1		0.0850639
15	28365733	28120587	HERC2	rs7183877	A	Multinomial logistic regression	freckles	DNA-based predictive models for the presence of freckles	Freckles_M2.1		0.172524
15	28365733	28120587	HERC2	rs7183877	A	Multinomial logistic regression	freckles	DNA-based predictive models for the presence of freckles	Freckles_M2.2		0.172524
15	28187772		OCA2	rs1545397	T	Multinomial logistic regression	eye/hair/skin color	The HIrisPlex-S system for eye hair and skin colour prediction from DNA: Introduction and forensic developmental validation	Eye_hair_skin_color_M1		0.261581
15	28197037		OCA2	rs1800414	C	Multinomial logistic regression	eye/hair/skin color	The HIrisPlex-S system for eye hair and skin colour prediction from DNA: Introduction and forensic developmental validation	Eye_hair_skin_color_M1		0.121006
15	28218019	27972873	OCA2	rs7495521	A	Multinomial logistic regression (Model 1 uses polygenic scores)*	hair color	Genome-wide association meta-analysis of individuals of European ancestry identifies new loci explaining a substantial fraction of hair color variation and heritability.	Hair_color_M2		0.328474
15	28230318		OCA2	rs1800407		Multinomial logistic regression (Model 1 uses polygenic scores)*	hair color	Genome-wide association meta-analysis of individuals of European ancestry identifies new loci explaining a substantial fraction of hair color variation and heritability.	Hair_color_M2		0.0253594
15	28230318		OCA2	rs1800407	A	Multinomial logistic regression	eye/hair/skin color	The HIrisPlex-S system for eye hair and skin colour prediction from DNA: Introduction and forensic developmental validation	Eye_hair_skin_color_M1		0.0253594
15	28328485	28083339	OCA2	rs56839008	T	Multinomial logistic regression (Model 1 uses polygenic scores)*	hair color	Genome-wide association meta-analysis of individuals of European ancestry identifies new loci explaining a substantial fraction of hair color variation and heritability.	Hair_color_M2		0.366813
15	28271775		OCA2	rs12441727	A	Multinomial logistic regression	eye/hair/skin color	The HIrisPlex-S system for eye hair and skin colour prediction from DNA: Introduction and forensic developmental validation	Eye_hair_skin_color_M1		0.138978
15	28288121		OCA2	rs1470608	A	Multinomial logistic regression	eye/hair/skin color	The HIrisPlex-S system for eye hair and skin colour prediction from DNA: Introduction and forensic developmental validation	Eye_hair_skin_color_M1		0.41234
15	28356859		HERC2	rs1129038	G	Multinomial logistic regression	eye/hair/skin color	The HIrisPlex-S system for eye hair and skin colour prediction from DNA: Introduction and forensic developmental validation	Eye_hair_skin_color_M1		0.176917
15	28365618		HERC2	rs12913832	T	Multinomial logistic regression	eye/hair/skin color	The HIrisPlex-S system for eye hair and skin colour prediction from DNA: Introduction and forensic developmental validation	Eye_hair_skin_color_M1		0.177316
15	28453215		HERC2	rs2238289	C	Multinomial logistic regression	eye/hair/skin color	The HIrisPlex-S system for eye hair and skin colour prediction from DNA: Introduction and forensic developmental validation	Eye_hair_skin_color_M1		0.496805
15	28330373	28085227	OCA2	rs77542847	A	Multinomial logistic regression (Model 1 uses polygenic scores)*	hair color	Genome-wide association meta-analysis of individuals of European ancestry identifies new loci explaining a substantial fraction of hair color variation and heritability.	Hair_color_M2		0.123802
15	28356859	28111713	HERC2	rs1129038	T	Multinomial logistic regression (Model 1 uses polygenic scores)*	hair color	Genome-wide association meta-analysis of individuals of European ancestry identifies new loci explaining a substantial fraction of hair color variation and heritability.	Hair_color_M2		0.176917
15	31867290	31867290		rs67989702		principal component analysis and partial least square analysis	Face	Genome-wide variants of Eurasian facial shape differentiation and a prospective model of DNA based face prediction	Face_M2		0.0261581
15	28365618		HERC2	rs12913832		Multinomial logistic regression (Model 1 uses polygenic scores)*	hair color	Genome-wide association meta-analysis of individuals of European ancestry identifies new loci explaining a substantial fraction of hair color variation and heritability.	Hair_color_M2		0.177316
15	36220035	36220035		rs12439433		z score test + LRT	BGA		BGA_M2		0.0403355
15	36220035	36220035		rs12439433		-	BGA		BGA_M3		0.0403355
15	42332749	42332749		rs1668593		principal component analysis and partial least square analysis	Face	Genome-wide variants of Eurasian facial shape differentiation and a prospective model of DNA based face prediction	Face_M2		0.102236
15	45152371	45152371		rs735480		z score test + LRT	BGA		BGA_M2		0.450879
15	45152371	45152371		rs735480		-	BGA		BGA_M3		0.450879
15	47995736	47995736		rs11634811		principal component analysis and partial least square analysis	Face	Genome-wide variants of Eurasian facial shape differentiation and a prospective model of DNA based face prediction	Face_M2		0.151558
15	48004359	48004359		rs80019971		principal component analysis and partial least square analysis	Face	Genome-wide variants of Eurasian facial shape differentiation and a prospective model of DNA based face prediction	Face_M2		0.148562
15	28496195		HERC2	rs6497292	C	Multinomial logistic regression	eye/hair/skin color	The HIrisPlex-S system for eye hair and skin colour prediction from DNA: Introduction and forensic developmental validation	Eye_hair_skin_color_M1		0.327875
15	48426484		SLC24A5	rs1426654		Bayesian naïve classifier / Multinomial logistic regression / Genetic distance algorithm	skin color	Development of a forensic skin colour predictive test.	Skin_color_M1		0.4377
15	48426484		P22a	rs1426654	AGT	Naive Bayes with allele frequencies (with/without HWP applying) MLR genetic distance algorithm	BGA	Inferring ancestral origin using a single multiplex assay of ancestry-informative marker SNPs	BGA_M1		0.4377
15	48426484	48426484		rs1426654		z score test + LRT	BGA		BGA_M2		0.4377
15	48426484	48426484		rs1426654		-	BGA		BGA_M3		0.4377
15	48567014	46354306	FBN1b	rs6493315		Partial least squares regression	Face	Modeling 3D Facial Shape from DNA	Face_M1		0.459665
15	54479547	54479547		rs1897040		principal component analysis and partial least square analysis	Face	Genome-wide variants of Eurasian facial shape differentiation and a prospective model of DNA based face prediction	Face_M2		0.378594
15	57541904	57249706	TCF12	rs997683	C	Polygenic scores (weighted allele sums)	Hair loss	Genetic prediction of male pattern baldness	Hair_loss_M3		0.430112
15	60841275	60549076	RORA	rs2028122	G	Polygenic scores (weighted allele sums)	Hair loss	Genetic prediction of male pattern baldness	Hair_loss_M3		0.415735
15	61438515	61438515		rs72739556		principal component analysis and partial least square analysis	Face	Genome-wide variants of Eurasian facial shape differentiation and a prospective model of DNA based face prediction	Face_M2		0.113818
15	61439535	61439535		rs56283951		principal component analysis and partial least square analysis	Face	Genome-wide variants of Eurasian facial shape differentiation and a prospective model of DNA based face prediction	Face_M2		0.102436
15	68570011	68570011		rs16951723		principal component analysis and partial least square analysis	Face	Genome-wide variants of Eurasian facial shape differentiation and a prospective model of DNA based face prediction	Face_M2		0.243411
15	68571479	68571479		rs10152450		principal component analysis and partial least square analysis	Face	Genome-wide variants of Eurasian facial shape differentiation and a prospective model of DNA based face prediction	Face_M2		0.24361
15	68595801	68595801		rs11631030		principal component analysis and partial least square analysis	Face	Genome-wide variants of Eurasian facial shape differentiation and a prospective model of DNA based face prediction	Face_M2		0.196086
15	70039200	69746861		rs2117234	T	Polygenic scores (weighted allele sums)	Hair loss	Genetic prediction of male pattern baldness	Hair_loss_M3		0.471446
15	70040254	69747915		rs12902958	A	Polygenic scores (weighted allele sums)	Hair loss	Genetic prediction of male pattern baldness	Hair_loss_M3		0.0585064
15	74343330	74343330		rs723434		principal component analysis and partial least square analysis	Face	Genome-wide variants of Eurasian facial shape differentiation and a prospective model of DNA based face prediction	Face_M2		0.23123
15	74734500	74734500		rs2899826		z score test + LRT	BGA		BGA_M2		0.338658
15	28410491	28165345	HERC2	rs12916300	T	Multinomial logistic regression (Model 1 uses polygenic scores)*	hair color	Genome-wide association meta-analysis of individuals of European ancestry identifies new loci explaining a substantial fraction of hair color variation and heritability.	Hair_color_M2		0.183307
15	28419085	28173939	HERC2	rs56743903	A	Multinomial logistic regression (Model 1 uses polygenic scores)*	hair color	Genome-wide association meta-analysis of individuals of European ancestry identifies new loci explaining a substantial fraction of hair color variation and heritability.	Hair_color_M2		0.217053
15	84166601	84166601		rs17158916		principal component analysis and partial least square analysis	Face	Genome-wide variants of Eurasian facial shape differentiation and a prospective model of DNA based face prediction	Face_M2		0.0710863
15	84202743	84202743		rs17158884		principal component analysis and partial least square analysis	Face	Genome-wide variants of Eurasian facial shape differentiation and a prospective model of DNA based face prediction	Face_M2		0.0832668
15	84456496	84456496		rs35946026		principal component analysis and partial least square analysis	Face	Genome-wide variants of Eurasian facial shape differentiation and a prospective model of DNA based face prediction	Face_M2		0.263978
15	86010537		MID-2538	rs3054057	A/C	Naive Bayes with allele frequencies (with/without HWP applying) MLR genetic distance algorithm	BGA	Inferring ancestral origin using a single multiplex assay of ancestry-informative marker SNPs	BGA_M1		0.180112
15	91009484	90466252	CRTC3 IQGAP1 ZNF774	rs2074585	A	Polygenic scores (weighted allele sums)	Hair loss	Genetic prediction of male pattern baldness	Hair_loss_M3		0.240815
15	92105708	92105708		rs8035124		z score test + LRT	BGA		BGA_M2		0.466454
16	740466	740466		rs4984913		z score test + LRT	BGA		BGA_M2		0.409744
16	10975311	10975311		rs4781011		z score test + LRT	BGA		BGA_M2		0.474441
16	14391923	14298066		rs246180	A	Polygenic scores (weighted allele sums)	Hair loss	Genetic prediction of male pattern baldness	Hair_loss_M3		0.351837
16	19941968	19941968		rs9926784		principal component analysis and partial least square analysis	Face	Genome-wide variants of Eurasian facial shape differentiation and a prospective model of DNA based face prediction	Face_M2		0.398363
16	19955468	19955468		rs8062489		principal component analysis and partial least square analysis	Face	Genome-wide variants of Eurasian facial shape differentiation and a prospective model of DNA based face prediction	Face_M2		0.238419
16	27238110			rs1127228		multi-class neural network	Hair greying	Exploring the possibility of predicting human head hair greying from DNA using whole-exome and targeted NGS data	Hair_greying_M1.2		0.315895
16	31079371		P20	rs881929	ACGT	Naive Bayes with allele frequencies (with/without HWP applying) MLR genetic distance algorithm	BGA	Inferring ancestral origin using a single multiplex assay of ancestry-informative marker SNPs	BGA_M1		0.35623
16	31099011	31099011	PRSS53	rs11150606		Multinomial logistic regression	Hair shape	Towards broadening Forensic DNA Phenotyping beyond pigmentation: Improving the prediction of head hair shape from DNA	Hair_shape_M1.2		0.19369
16	54404100	54404100		rs80247320		principal component analysis and partial least square analysis	Face	Genome-wide variants of Eurasian facial shape differentiation and a prospective model of DNA based face prediction	Face_M2		0.0802716
16	65406708	65406708		rs818386		z score test + LRT	BGA		BGA_M2		0.185104
16	75342846	75342846		rs10871308		principal component analysis and partial least square analysis	Face	Genome-wide variants of Eurasian facial shape differentiation and a prospective model of DNA based face prediction	Face_M2		0.354034
16	75358207	75358207		rs1017239		principal component analysis and partial least square analysis	Face	Genome-wide variants of Eurasian facial shape differentiation and a prospective model of DNA based face prediction	Face_M2		0.28774
16	75390532	75390532		rs9934007		principal component analysis and partial least square analysis	Face	Genome-wide variants of Eurasian facial shape differentiation and a prospective model of DNA based face prediction	Face_M2		0.286941
16	77331028	77331028		rs56215266		principal component analysis and partial least square analysis	Face	Genome-wide variants of Eurasian facial shape differentiation and a prospective model of DNA based face prediction	Face_M2		0.361422
16	84050369	84050369		rs80036206		principal component analysis and partial least square analysis	Face	Genome-wide variants of Eurasian facial shape differentiation and a prospective model of DNA based face prediction	Face_M2		0.0732827
16	85183682	85183682		rs2966849		z score test + LRT	BGA		BGA_M2		0.288538
15	28495956	28250810	HERC2	rs12912427	A	Multinomial logistic regression (Model 1 uses polygenic scores)*	hair color	Genome-wide association meta-analysis of individuals of European ancestry identifies new loci explaining a substantial fraction of hair color variation and heritability.	Hair_color_M2		0.190895
16	85319399	85285793		rs12447206	A	Polygenic scores (weighted allele sums)	Hair loss	Genetic prediction of male pattern baldness	Hair_loss_M3		0.202476
15	28534218	28289072	HERC2	rs1667391	A	Multinomial logistic regression (Model 1 uses polygenic scores)*	hair color	Genome-wide association meta-analysis of individuals of European ancestry identifies new loci explaining a substantial fraction of hair color variation and heritability.	Hair_color_M2		0.405351
15	28538616	28293470	HERC2	rs12438302	A	Multinomial logistic regression (Model 1 uses polygenic scores)*	hair color	Genome-wide association meta-analysis of individuals of European ancestry identifies new loci explaining a substantial fraction of hair color variation and heritability.	Hair_color_M2		0.162939
15	28530182		HERC2	rs1667394	C	Multinomial logistic regression	eye/hair/skin color	The HIrisPlex-S system for eye hair and skin colour prediction from DNA: Introduction and forensic developmental validation	Eye_hair_skin_color_M1		0.379593
15	33075926	32783725	FMN1	rs11630340	A	Multinomial logistic regression (Model 1 uses polygenic scores)*	hair color	Genome-wide association meta-analysis of individuals of European ancestry identifies new loci explaining a substantial fraction of hair color variation and heritability.	Hair_color_M2		0.220647
15	81533762	81241421	IL16	rs61219147	A	Multinomial logistic regression (Model 1 uses polygenic scores)*	hair color	Genome-wide association meta-analysis of individuals of European ancestry identifies new loci explaining a substantial fraction of hair color variation and heritability.	Hair_color_M2		0.091254
15	83954584	83285832	BNC1	rs8042597	A	Multinomial logistic regression (Model 1 uses polygenic scores)*	hair color	Genome-wide association meta-analysis of individuals of European ancestry identifies new loci explaining a substantial fraction of hair color variation and heritability.	Hair_color_M2		0.293331
16	85232249	85198643	FAM92B	rs4494523	T	Multinomial logistic regression (Model 1 uses polygenic scores)*	hair color	Genome-wide association meta-analysis of individuals of European ancestry identifies new loci explaining a substantial fraction of hair color variation and heritability.	Hair_color_M2		0.0778754
16	89692298		DPEP1	rs164741		Binary neural network	Hair greying	Exploring the possibility of predicting human head hair greying from DNA using whole-exome and targeted NGS data	Hair_greying_M1.1		0.497804
16	89692298			rs164741		multi-class neural network	Hair greying	Exploring the possibility of predicting human head hair greying from DNA using whole-exome and targeted NGS data	Hair_greying_M1.2		0.497804
16	89730827	89730827		rs459920		z score test + LRT	BGA		BGA_M2		0.226837
16	89730827	89730827		rs459920		-	BGA		BGA_M3		0.226837
16	88895529	88829121	GALNS	rs117614496	T	Multinomial logistic regression (Model 1 uses polygenic scores)*	hair color	Genome-wide association meta-analysis of individuals of European ancestry identifies new loci explaining a substantial fraction of hair color variation and heritability.	Hair_color_M2		0.00479233
16	89300752	89234344	DQ583205	rs56381797	A	Multinomial logistic regression (Model 1 uses polygenic scores)*	hair color	Genome-wide association meta-analysis of individuals of European ancestry identifies new loci explaining a substantial fraction of hair color variation and heritability.	Hair_color_M2		0.286542
16	89654418	89588010	CPNE7	rs143424723	T	Multinomial logistic regression (Model 1 uses polygenic scores)*	hair color	Genome-wide association meta-analysis of individuals of European ancestry identifies new loci explaining a substantial fraction of hair color variation and heritability.	Hair_color_M2		0.233027
16	89655615	89589207	CPNE7	rs7199850	A	Multinomial logistic regression (Model 1 uses polygenic scores)*	hair color	Genome-wide association meta-analysis of individuals of European ancestry identifies new loci explaining a substantial fraction of hair color variation and heritability.	Hair_color_M2		0.394169
16	89682135	89615727	DPEP1	rs8063611	A	Multinomial logistic regression (Model 1 uses polygenic scores)*	hair color	Genome-wide association meta-analysis of individuals of European ancestry identifies new loci explaining a substantial fraction of hair color variation and heritability.	Hair_color_M2		0.24361
16	89686245	89619837	DPEP1	rs9673820	T	Multinomial logistic regression (Model 1 uses polygenic scores)*	hair color	Genome-wide association meta-analysis of individuals of European ancestry identifies new loci explaining a substantial fraction of hair color variation and heritability.	Hair_color_M2		0.395367
16	89777078	89710670	VPS9D1	rs56288641	A	Multinomial logistic regression (Model 1 uses polygenic scores)*	hair color	Genome-wide association meta-analysis of individuals of European ancestry identifies new loci explaining a substantial fraction of hair color variation and heritability.	Hair_color_M2		0.00678914
16	89795305	89728897	ZNF276	rs74606487	A	Multinomial logistic regression (Model 1 uses polygenic scores)*	hair color	Genome-wide association meta-analysis of individuals of European ancestry identifies new loci explaining a substantial fraction of hair color variation and heritability.	Hair_color_M2		0.096246
15	48426484		SLC24A5	rs1426654	G	Multinomial logistic regression	eye/hair/skin color	The HIrisPlex-S system for eye hair and skin colour prediction from DNA: Introduction and forensic developmental validation	Eye_hair_skin_color_M1		0.4377
16	89383725		ANKRD11	rs3114908	T	Multinomial logistic regression	eye/hair/skin color	The HIrisPlex-S system for eye hair and skin colour prediction from DNA: Introduction and forensic developmental validation	Eye_hair_skin_color_M1		0.311502
16	89985844	89919436	MC1R	rs1805005	T	Binomial logistic regression	freckles	Genetic determinants of freckle occurrence in the Spanish population: Towards ephelides prediction from human DNA samples	Freckles_M1	V60L c.178G > T	0.0353434
16	89985844		MC1R r	rs1805005		Multinomial logistic regression	freckles	DNA-based predictive models for the presence of freckles	Freckles_M2.1		0.0353434
16	89985844		MC1R r	rs1805005		Multinomial logistic regression	freckles	DNA-based predictive models for the presence of freckles	Freckles_M2.2		0.0353434
16	89795360	89728952	ZNF276	rs79139787	T	Multinomial logistic regression (Model 1 uses polygenic scores)*	hair color	Genome-wide association meta-analysis of individuals of European ancestry identifies new loci explaining a substantial fraction of hair color variation and heritability.	Hair_color_M2		0.0183706
16	89985866	89919458	MC1R	rs34090186	A	Binomial logistic regression	freckles	Genetic determinants of freckle occurrence in the Spanish population: Towards ephelides prediction from human DNA samples	Freckles_M1	R67Q c.200G > A	0.00139776
16	89984378		MC1R	rs3212355	A	Multinomial logistic regression	eye/hair/skin color	The HIrisPlex-S system for eye hair and skin colour prediction from DNA: Introduction and forensic developmental validation	Eye_hair_skin_color_M1		0.0277556
16	89802311	89735903	no	rs6500438	T	Multinomial logistic regression (Model 1 uses polygenic scores)*	hair color	Genome-wide association meta-analysis of individuals of European ancestry identifies new loci explaining a substantial fraction of hair color variation and heritability.	Hair_color_M2		0.253994
16	89985918	89919510	MC1R	rs1805006	A	Binomial logistic regression	freckles	Genetic determinants of freckle occurrence in the Spanish population: Towards ephelides prediction from human DNA samples	Freckles_M1	D84E c.252C > A	0.00259585
16	89985918		MC1R R	rs1805006		Multinomial logistic regression	freckles	DNA-based predictive models for the presence of freckles	Freckles_M2.1		0.00259585
16	89985918		MC1R R	rs1805006		Multinomial logistic regression	freckles	DNA-based predictive models for the presence of freckles	Freckles_M2.2		0.00259585
16	89803246	89736838	ZNF276	rs72807547	A	Multinomial logistic regression (Model 1 uses polygenic scores)*	hair color	Genome-wide association meta-analysis of individuals of European ancestry identifies new loci explaining a substantial fraction of hair color variation and heritability.	Hair_color_M2		0.0081869
16	89985844		MC1R	rs1805005	T	Multinomial logistic regression	eye/hair/skin color	The HIrisPlex-S system for eye hair and skin colour prediction from DNA: Introduction and forensic developmental validation	Eye_hair_skin_color_M1		0.0353434
16	89985940	89919532	MC1R	rs2228479	A	Binomial logistic regression	freckles	Genetic determinants of freckle occurrence in the Spanish population: Towards ephelides prediction from human DNA samples	Freckles_M1	V92M c.274G > A	0.0796725
16	89985940		MC1R r	rs2228479		Multinomial logistic regression	freckles	DNA-based predictive models for the presence of freckles	Freckles_M2.1		0.0796725
16	89985940		MC1R r	rs2228479		Multinomial logistic regression	freckles	DNA-based predictive models for the presence of freckles	Freckles_M2.2		0.0796725
16	89851574	89785166	FANCA	rs17226232	A	Multinomial logistic regression (Model 1 uses polygenic scores)*	hair color	Genome-wide association meta-analysis of individuals of European ancestry identifies new loci explaining a substantial fraction of hair color variation and heritability.	Hair_color_M2		0.0173722
16	89986025	89919617	MC1R	rs33932559	C	Binomial logistic regression	freckles	Genetic determinants of freckle occurrence in the Spanish population: Towards ephelides prediction from human DNA samples	Freckles_M1	I120T c.359T > C	0.00838658
16	89985918		MC1R	rs1805006	A	Multinomial logistic regression	eye/hair/skin color	The HIrisPlex-S system for eye hair and skin colour prediction from DNA: Introduction and forensic developmental validation	Eye_hair_skin_color_M1		0.00259585
16	89977745	89911337	TCF25	rs11538871	T	Multinomial logistic regression (Model 1 uses polygenic scores)*	hair color	Genome-wide association meta-analysis of individuals of European ancestry identifies new loci explaining a substantial fraction of hair color variation and heritability.	Hair_color_M2		0.0145767
16	89986091	89919683	MC1R	rs11547464	A	Binomial logistic regression	freckles	Genetic determinants of freckle occurrence in the Spanish population: Towards ephelides prediction from human DNA samples	Freckles_M1	R142H c.425G > A	0.00279553
16	89986091		MC1R R	rs11547464		Multinomial logistic regression	freckles	DNA-based predictive models for the presence of freckles	Freckles_M2.1		0.00279553
16	89986091		MC1R R	rs11547464		Multinomial logistic regression	freckles	DNA-based predictive models for the presence of freckles	Freckles_M2.2		0.00279553
16	89985844	89919436	MC1R	rs1805005	T	Multinomial logistic regression (Model 1 uses polygenic scores)*	hair color	Genome-wide association meta-analysis of individuals of European ancestry identifies new loci explaining a substantial fraction of hair color variation and heritability.	Hair_color_M2		0.0353434
16	89985940		MC1R	rs2228479	A	Multinomial logistic regression	eye/hair/skin color	The HIrisPlex-S system for eye hair and skin colour prediction from DNA: Introduction and forensic developmental validation	Eye_hair_skin_color_M1		0.0796725
16	89985918		MC1R	rs1805006		Multinomial logistic regression (Model 1 uses polygenic scores)*	hair color	Genome-wide association meta-analysis of individuals of European ancestry identifies new loci explaining a substantial fraction of hair color variation and heritability.	Hair_color_M2		0.00259585
16	89986117	89919709	MC1R	rs1805007	T	Binomial logistic regression	freckles	Genetic determinants of freckle occurrence in the Spanish population: Towards ephelides prediction from human DNA samples	Freckles_M1	R151C c.451C > T	0.0185703
16	89986117		MC1R R	rs1805007		Multinomial logistic regression	freckles	DNA-based predictive models for the presence of freckles	Freckles_M2.1		0.0185703
16	89986117		MC1R R	rs1805007		Multinomial logistic regression	freckles	DNA-based predictive models for the presence of freckles	Freckles_M2.2		0.0185703
16	89985940		MC1R	rs2228479		Multinomial logistic regression (Model 1 uses polygenic scores)*	hair color	Genome-wide association meta-analysis of individuals of European ancestry identifies new loci explaining a substantial fraction of hair color variation and heritability.	Hair_color_M2		0.0796725
16	89986091		MC1R	rs11547464	A	Multinomial logistic regression	eye/hair/skin color	The HIrisPlex-S system for eye hair and skin colour prediction from DNA: Introduction and forensic developmental validation	Eye_hair_skin_color_M1		0.00279553
16	89986130	89919722	MC1R	rs1110400	C	Binomial logistic regression	freckles	Genetic determinants of freckle occurrence in the Spanish population: Towards ephelides prediction from human DNA samples	Freckles_M1	I155T c.464T > C	0.00319489
16	89986130		MC1R r	rs1110400		Multinomial logistic regression	freckles	DNA-based predictive models for the presence of freckles	Freckles_M2.1		0.00319489
16	89986130		MC1R r	rs1110400		Multinomial logistic regression	freckles	DNA-based predictive models for the presence of freckles	Freckles_M2.2		0.00319489
16	89986091		MC1R	rs11547464		Multinomial logistic regression (Model 1 uses polygenic scores)*	hair color	Genome-wide association meta-analysis of individuals of European ancestry identifies new loci explaining a substantial fraction of hair color variation and heritability.	Hair_color_M2		0.00279553
16	89986117		MC1R	rs1805007	T	Multinomial logistic regression	eye/hair/skin color	The HIrisPlex-S system for eye hair and skin colour prediction from DNA: Introduction and forensic developmental validation	Eye_hair_skin_color_M1		0.0185703
16	89986117	89919709	MC1R	rs1805007	T	Multinomial logistic regression (Model 1 uses polygenic scores)*	hair color	Genome-wide association meta-analysis of individuals of European ancestry identifies new loci explaining a substantial fraction of hair color variation and heritability.	Hair_color_M2		0.0185703
16	89986144	89919736	MC1R	rs1805008	T	Binomial logistic regression	freckles	Genetic determinants of freckle occurrence in the Spanish population: Towards ephelides prediction from human DNA samples	Freckles_M1	R160W c.478C > T	0.0145767
16	89986144		MC1R R	rs1805008		Multinomial logistic regression	freckles	DNA-based predictive models for the presence of freckles	Freckles_M2.1		0.0145767
16	89986144		MC1R R	rs1805008		Multinomial logistic regression	freckles	DNA-based predictive models for the presence of freckles	Freckles_M2.2		0.0145767
16	89986130		MC1R	rs1110400		Multinomial logistic regression (Model 1 uses polygenic scores)*	hair color	Genome-wide association meta-analysis of individuals of European ancestry identifies new loci explaining a substantial fraction of hair color variation and heritability.	Hair_color_M2		0.00319489
16	89986130		MC1R	rs1110400	C	Multinomial logistic regression	eye/hair/skin color	The HIrisPlex-S system for eye hair and skin colour prediction from DNA: Introduction and forensic developmental validation	Eye_hair_skin_color_M1		0.00319489
16	89986154	89919746	MC1R	rs885479	A	Binomial logistic regression	freckles	Genetic determinants of freckle occurrence in the Spanish population: Towards ephelides prediction from human DNA samples	Freckles_M1	R163Q c.488G > A	0.191294
16	89986154		MC1R r	rs885479		Multinomial logistic regression	freckles	DNA-based predictive models for the presence of freckles	Freckles_M2.1		0.191294
16	89986154		MC1R r	rs885479		Multinomial logistic regression	freckles	DNA-based predictive models for the presence of freckles	Freckles_M2.2		0.191294
16	89986144		MC1R	rs1805008		Multinomial logistic regression (Model 1 uses polygenic scores)*	hair color	Genome-wide association meta-analysis of individuals of European ancestry identifies new loci explaining a substantial fraction of hair color variation and heritability.	Hair_color_M2		0.0145767
16	89986144		MC1R	rs1805008	T	Multinomial logistic regression	eye/hair/skin color	The HIrisPlex-S system for eye hair and skin colour prediction from DNA: Introduction and forensic developmental validation	Eye_hair_skin_color_M1		0.0145767
16	89986154		MC1R	rs885479		Multinomial logistic regression (Model 1 uses polygenic scores)*	hair color	Genome-wide association meta-analysis of individuals of European ancestry identifies new loci explaining a substantial fraction of hair color variation and heritability.	Hair_color_M2		0.191294
16	89986546	89920138	MC1R	rs1805009	C	Binomial logistic regression	freckles	Genetic determinants of freckle occurrence in the Spanish population: Towards ephelides prediction from human DNA samples	Freckles_M1	D294H c.880G > C	0.00339457
16	89986546		MC1R R	rs1805009		Multinomial logistic regression	freckles	DNA-based predictive models for the presence of freckles	Freckles_M2.1		0.00339457
16	89986546		MC1R R	rs1805009		Multinomial logistic regression	freckles	DNA-based predictive models for the presence of freckles	Freckles_M2.2		0.00339457
16	89986546	89920138	MC1R	rs1805009	C	Multinomial logistic regression (Model 1 uses polygenic scores)*	hair color	Genome-wide association meta-analysis of individuals of European ancestry identifies new loci explaining a substantial fraction of hair color variation and heritability.	Hair_color_M2		0.00339457
16	90013643	89947235	DEF8	rs11641286	T	Multinomial logistic regression (Model 1 uses polygenic scores)*	hair color	Genome-wide association meta-analysis of individuals of European ancestry identifies new loci explaining a substantial fraction of hair color variation and heritability.	Hair_color_M2		0.203674
16	90024202	89957794	DEF8	rs8049897	A	Multinomial logistic regression	freckles	DNA-based predictive models for the presence of freckles	Freckles_M2.1		0.162939
16	89986154		MC1R	rs885479	T	Multinomial logistic regression	eye/hair/skin color	The HIrisPlex-S system for eye hair and skin colour prediction from DNA: Introduction and forensic developmental validation	Eye_hair_skin_color_M1		0.191294
16	90051307	89984899	CENPBD1 DBNDD1	rs11076645	A	Multinomial logistic regression (Model 1 uses polygenic scores)*	hair color	Genome-wide association meta-analysis of individuals of European ancestry identifies new loci explaining a substantial fraction of hair color variation and heritability.	Hair_color_M2		0.170727
16	90052934	89986526	CENPBD1 DBNDD1	rs113753049	A	Multinomial logistic regression (Model 1 uses polygenic scores)*	hair color	Genome-wide association meta-analysis of individuals of European ancestry identifies new loci explaining a substantial fraction of hair color variation and heritability.	Hair_color_M2		0.228235
16	90054018	89987610	CENPBD1 DBNDD1	rs112556696	A	Multinomial logistic regression (Model 1 uses polygenic scores)*	hair color	Genome-wide association meta-analysis of individuals of European ancestry identifies new loci explaining a substantial fraction of hair color variation and heritability.	Hair_color_M2		0.118211
16	90054089	89987681	CENPBD1 DBNDD1	rs111822773	A	Multinomial logistic regression (Model 1 uses polygenic scores)*	hair color	Genome-wide association meta-analysis of individuals of European ancestry identifies new loci explaining a substantial fraction of hair color variation and heritability.	Hair_color_M2		0.123403
16	90069716	90003308	DBNDD1	rs67570966	A	Multinomial logistic regression (Model 1 uses polygenic scores)*	hair color	Genome-wide association meta-analysis of individuals of European ancestry identifies new loci explaining a substantial fraction of hair color variation and heritability.	Hair_color_M2		0.407748
16	90073301	90006893	DBNDD1	rs4785765	A	Multinomial logistic regression (Model 1 uses polygenic scores)*	hair color	Genome-wide association meta-analysis of individuals of European ancestry identifies new loci explaining a substantial fraction of hair color variation and heritability.	Hair_color_M2		0.480831
16	90076484	90010076	DBNDD1	rs149716164	T	Multinomial logistic regression (Model 1 uses polygenic scores)*	hair color	Genome-wide association meta-analysis of individuals of European ancestry identifies new loci explaining a substantial fraction of hair color variation and heritability.	Hair_color_M2		0.0369409
16	90105333		P19	rs3785181	CGT	Naive Bayes with allele frequencies (with/without HWP applying) MLR genetic distance algorithm	BGA	Inferring ancestral origin using a single multiplex assay of ancestry-informative marker SNPs	BGA_M1		0.232628
17	504459	504459		rs10521104		principal component analysis and partial least square analysis	Face	Genome-wide variants of Eurasian facial shape differentiation and a prospective model of DNA based face prediction	Face_M2		0.191693
17	1401613	1401613		rs1879488		z score test + LRT	BGA		BGA_M2		0.23742
17	5931109	5931109		rs7216857		principal component analysis and partial least square analysis	Face	Genome-wide variants of Eurasian facial shape differentiation and a prospective model of DNA based face prediction	Face_M2		0.342452
17	12457050	12553733		rs72809169	G	Polygenic scores (weighted allele sums)	Hair loss	Genetic prediction of male pattern baldness	Hair_loss_M3		0.0507189
17	13649569	13649569		rs16948402		principal component analysis and partial least square analysis	Face	Genome-wide variants of Eurasian facial shape differentiation and a prospective model of DNA based face prediction	Face_M2		0.1252
17	13649736	13649736		rs16948406		principal component analysis and partial least square analysis	Face	Genome-wide variants of Eurasian facial shape differentiation and a prospective model of DNA based face prediction	Face_M2		0.1248
17	17649423	17590148	RAI1d	rs4925108		Partial least squares regression	Face	Modeling 3D Facial Shape from DNA	Face_M1		0.229633
17	36058814	36058814		rs2269844		principal component analysis and partial least square analysis	Face	Genome-wide variants of Eurasian facial shape differentiation and a prospective model of DNA based face prediction	Face_M2		0.121406
17	37461149	39304896	FBXL20	rs12449642	A	Multinomial logistic regression (Model 1 uses polygenic scores)*	hair color	Genome-wide association meta-analysis of individuals of European ancestry identifies new loci explaining a substantial fraction of hair color variation and heritability.	Hair_color_M2		0.151957
17	38544624	40388372	TOP2A	rs2715555	A	Multinomial logistic regression (Model 1 uses polygenic scores)*	hair color	Genome-wide association meta-analysis of individuals of European ancestry identifies new loci explaining a substantial fraction of hair color variation and heritability.	Hair_color_M2		0.0567093
17	39216977	39216977	KRTAP2-3	rs143290289		Binomial logistic regression	Hair shape	Towards broadening Forensic DNA Phenotyping beyond pigmentation: Improving the prediction of head hair shape from DNA	Hair_shape_M1.1		0.0265575
17	39216977	39216977	KRTAP2-3	rs143290289		Multinomial logistic regression	Hair shape	Towards broadening Forensic DNA Phenotyping beyond pigmentation: Improving the prediction of head hair shape from DNA	Hair_shape_M1.2		0.0265575
17	39551099	41394847	KRT31	rs117612447	T	Multinomial logistic regression (Model 1 uses polygenic scores)*	hair color	Genome-wide association meta-analysis of individuals of European ancestry identifies new loci explaining a substantial fraction of hair color variation and heritability.	Hair_color_M2		0.00758786
17	39641932	41485680	KRT35-KRT36	rs897418	C	Multinomial logistic regression (Model 1 uses polygenic scores)*	hair color	Genome-wide association meta-analysis of individuals of European ancestry identifies new loci explaining a substantial fraction of hair color variation and heritability.	Hair_color_M2		0.0509185
17	40658533	40658533		rs4411548		z score test + LRT	BGA		BGA_M2		0.173123
17	40658533	40658533		rs4411548		-	BGA		BGA_M3		0.173123
17	41056245	41056245		rs2593595		z score test + LRT	BGA		BGA_M2		0.425519
17	41056245	41056245		rs2593595		-	BGA		BGA_M3		0.425519
17	43564222	45486856	ACBD4 ARHGAP27 FMNL1 HEXIM1 HEXIM2 MAP3K14 PLCD3 PLEKHM1 SPATA32	rs144733372	G	Polygenic scores (weighted allele sums)	Hair loss	Genetic prediction of male pattern baldness	Hair_loss_M3	merged into rs1364807	0.103035
17	43899786			rs17762954	T	Binomial logistic regression	Hair loss	Prediction of male-pattern baldness from genotypes	Hair_loss_M2		0.086262
17	43926458	45849092		rs143942024	T	Polygenic scores (weighted allele sums)	Hair loss	Genetic prediction of male pattern baldness	Hair_loss_M3		0.00579073
17	43939214	45861848		rs140843301	C	Polygenic scores (weighted allele sums)	Hair loss	Genetic prediction of male pattern baldness	Hair_loss_M3		0.00559105
17	44066172	45988806	CRHR1 KANSL1 MAPT PLEKHM1 SPPL2C STH	rs112385572	G	Polygenic scores (weighted allele sums)	Hair loss	Genetic prediction of male pattern baldness	Hair_loss_M3		0.0876597
17	44787313	46709947	ARL17A LRRC37A2 NSF WNT3	rs538628	C	Polygenic scores (weighted allele sums)	Hair loss	Genetic prediction of male pattern baldness	Hair_loss_M3		0.0924521
17	44862613	42217772	WNT3	rs199501		Partial least squares regression	Face	Modeling 3D Facial Shape from DNA	Face_M1		0.416534
17	45885756	47808390	OSBPL7	rs9911983	T	Multinomial logistic regression (Model 1 uses polygenic scores)*	hair color	Genome-wide association meta-analysis of individuals of European ancestry identifies new loci explaining a substantial fraction of hair color variation and heritability.	Hair_color_M2		0.474042
17	45948952	47871586	SP6 SP2	rs72833466	A	Multinomial logistic regression (Model 1 uses polygenic scores)*	hair color	Genome-wide association meta-analysis of individuals of European ancestry identifies new loci explaining a substantial fraction of hair color variation and heritability.	Hair_color_M2		0.159145
17	45964861	47887495	SP2	rs72833480	A	Multinomial logistic regression (Model 1 uses polygenic scores)*	hair color	Genome-wide association meta-analysis of individuals of European ancestry identifies new loci explaining a substantial fraction of hair color variation and heritability.	Hair_color_M2		0.272764
17	48005880	49928516	FLJ45513 DLX4	rs271653	T	Multinomial logistic regression (Model 1 uses polygenic scores)*	hair color	Genome-wide association meta-analysis of individuals of European ancestry identifies new loci explaining a substantial fraction of hair color variation and heritability.	Hair_color_M2		0.463658
17	48010061	49932697	FLJ45513 DLX4	rs271657	T	Multinomial logistic regression (Model 1 uses polygenic scores)*	hair color	Genome-wide association meta-analysis of individuals of European ancestry identifies new loci explaining a substantial fraction of hair color variation and heritability.	Hair_color_M2		0.253395
17	48022018	49944654	FLJ45513 DLX4	rs55788912	A	Multinomial logistic regression (Model 1 uses polygenic scores)*	hair color	Genome-wide association meta-analysis of individuals of European ancestry identifies new loci explaining a substantial fraction of hair color variation and heritability.	Hair_color_M2		0.226238
17	48726132	48726132		rs17642714		z score test + LRT	BGA		BGA_M2		0.110224
17	48726132	48726132		rs17642714		-	BGA		BGA_M3		0.110224
17	53568884	53568884		rs4471745		z score test + LRT	BGA		BGA_M2		0.0752796
17	53568884	53568884		rs4471745		-	BGA		BGA_M3		0.0752796
17	53788280	53788280		rs2033111		z score test + LRT	BGA		BGA_M2		0.302716
17	54777585	56700224	NOG C17orf67	rs227726	T	Multinomial logistic regression (Model 1 uses polygenic scores)*	hair color	Genome-wide association meta-analysis of individuals of European ancestry identifies new loci explaining a substantial fraction of hair color variation and heritability.	Hair_color_M2		0.335463
17	55231168	57153807	AKAP1	rs62060349	T	Multinomial logistic regression (Model 1 uses polygenic scores)*	hair color	Genome-wide association meta-analysis of individuals of European ancestry identifies new loci explaining a substantial fraction of hair color variation and heritability.	Hair_color_M2		0.354633
17	55231168	57153807		rs62060349	C	Polygenic scores (weighted allele sums)	Hair loss	Genetic prediction of male pattern baldness	Hair_loss_M3		0.354633
17	55231601	57154240		rs145226407	G	Polygenic scores (weighted allele sums)	Hair loss	Genetic prediction of male pattern baldness	Hair_loss_M3		0.114417
17	62987151	62987151		rs11652805		z score test + LRT	BGA		BGA_M2		0.411941
17	62987151	62987151		rs11652805		-	BGA		BGA_M3		0.411941
17	69408535	69408535		rs7215193		principal component analysis and partial least square analysis	Face	Genome-wide variants of Eurasian facial shape differentiation and a prospective model of DNA based face prediction	Face_M2		0.207668
17	69436041	69436041		rs3922318		principal component analysis and partial least square analysis	Face	Genome-wide variants of Eurasian facial shape differentiation and a prospective model of DNA based face prediction	Face_M2		0.400958
17	69441277	69441277		rs1990222		principal component analysis and partial least square analysis	Face	Genome-wide variants of Eurasian facial shape differentiation and a prospective model of DNA based face prediction	Face_M2		0.186701
17	69512099	69512099		rs10512572		z score test + LRT	BGA		BGA_M2		0.283746
17	73782191	73782191		rs2125345		z score test + LRT	BGA		BGA_M2		0.470647
17	75551667		P01	rs2304925	ACGT	Naive Bayes with allele frequencies (with/without HWP applying) MLR genetic distance algorithm	BGA	Inferring ancestral origin using a single multiplex assay of ancestry-informative marker SNPs	BGA_M1		0.361022
17	77148939	77148939		rs1795959		principal component analysis and partial least square analysis	Face	Genome-wide variants of Eurasian facial shape differentiation and a prospective model of DNA based face prediction	Face_M2		0.0634984
17	79557043	81590017	NPLOC4	rs67050149	A	Multinomial logistic regression (Model 1 uses polygenic scores)*	hair color	Genome-wide association meta-analysis of individuals of European ancestry identifies new loci explaining a substantial fraction of hair color variation and heritability.	Hair_color_M2		0.157149
17	79596811	81629785	NPLOC4	rs9894429	T	Multinomial logistic regression	freckles	DNA-based predictive models for the presence of freckles	Freckles_M2.1		0.325879
17	79596811	81629785	NPLOC4	rs9894429	T	Multinomial logistic regression	freckles	DNA-based predictive models for the presence of freckles	Freckles_M2.2		0.325879
17	79621655	81654625	PDE6G	rs7405798	A	Multinomial logistic regression (Model 1 uses polygenic scores)*	hair color	Genome-wide association meta-analysis of individuals of European ancestry identifies new loci explaining a substantial fraction of hair color variation and heritability.	Hair_color_M2		0.167931
17	79915629	81957753	NOTUM	rs36023555	A	Multinomial logistic regression (Model 1 uses polygenic scores)*	hair color	Genome-wide association meta-analysis of individuals of European ancestry identifies new loci explaining a substantial fraction of hair color variation and heritability.	Hair_color_M2		0.475639
17	80752132	82794256	TBCD	rs75596709	T	Multinomial logistic regression (Model 1 uses polygenic scores)*	hair color	Genome-wide association meta-analysis of individuals of European ancestry identifies new loci explaining a substantial fraction of hair color variation and heritability.	Hair_color_M2		0.00122175
18	691266	691266		rs2612086		principal component analysis and partial least square analysis	Face	Genome-wide variants of Eurasian facial shape differentiation and a prospective model of DNA based face prediction	Face_M2		0.255591
18	698312	698312		rs2741173		principal component analysis and partial least square analysis	Face	Genome-wide variants of Eurasian facial shape differentiation and a prospective model of DNA based face prediction	Face_M2		0.255791
18	7851754	7851754		rs894760		principal component analysis and partial least square analysis	Face	Genome-wide variants of Eurasian facial shape differentiation and a prospective model of DNA based face prediction	Face_M2		0.120407
18	8459669	8459669		rs642658		principal component analysis and partial least square analysis	Face	Genome-wide variants of Eurasian facial shape differentiation and a prospective model of DNA based face prediction	Face_M2		0.191094
18	9420504	9420504		rs4798812		z score test + LRT	BGA		BGA_M2		0.323083
18	9971790	9971793		rs29073	C	Polygenic scores (weighted allele sums)	Hair loss	Genetic prediction of male pattern baldness	Hair_loss_M3		0.441693
18	10361777	10361780		rs427754	C	Polygenic scores (weighted allele sums)	Hair loss	Genetic prediction of male pattern baldness	Hair_loss_M3		0.284744
18	10439986	10439989		rs206447	G	Polygenic scores (weighted allele sums)	Hair loss	Genetic prediction of male pattern baldness	Hair_loss_M3		0.402356
18	35277622	35277622		rs2042762		z score test + LRT	BGA		BGA_M2		0.0461262
18	35277622	35277622		rs2042762		-	BGA		BGA_M3		0.0461262
18	35977068	35977068		rs1196606		principal component analysis and partial least square analysis	Face	Genome-wide variants of Eurasian facial shape differentiation and a prospective model of DNA based face prediction	Face_M2		0.355831
18	40488279	40488279		rs7226659		z score test + LRT	BGA		BGA_M2		0.188898
18	40488279	40488279		rs7226659		-	BGA		BGA_M3		0.188898
18	42440538	44860573	SETBP1	rs1276250	C	Polygenic scores (weighted allele sums)	Hair loss	Genetic prediction of male pattern baldness	Hair_loss_M3		0.136182
18	42676928	45096963	SETBP1	rs12326164	G	Polygenic scores (weighted allele sums)	Hair loss	Genetic prediction of male pattern baldness	Hair_loss_M3		0.442292
18	42800148			rs10502861		Binomial logistic regression	Hair loss	Evaluation of DNA Variants Associated with Androgenetic Alopecia and Their Potential to Predict Male Pattern Baldness	Hair_loss_M1		0.303714
18	42800148			rs10502861	T	Binomial logistic regression	Hair loss	Prediction of male-pattern baldness from genotypes	Hair_loss_M2		0.303714
18	42814156	45234191	SLC14A2	rs8085664	A	Polygenic scores (weighted allele sums)	Hair loss	Genetic prediction of male pattern baldness	Hair_loss_M3		0.305312
18	43527251	45947285	EPG5	rs9964347	T	Multinomial logistic regression (Model 1 uses polygenic scores)*	hair color	Genome-wide association meta-analysis of individuals of European ancestry identifies new loci explaining a substantial fraction of hair color variation and heritability.	Hair_color_M2		0.376997
18	45110980		MID-3122	rs35451359	A/C	Naive Bayes with allele frequencies (with/without HWP applying) MLR genetic distance algorithm	BGA	Inferring ancestral origin using a single multiplex assay of ancestry-informative marker SNPs	BGA_M1		0.101038
18	46347817	48821446	CTIF	rs11874293	A	Multinomial logistic regression (Model 1 uses polygenic scores)*	hair color	Genome-wide association meta-analysis of individuals of European ancestry identifies new loci explaining a substantial fraction of hair color variation and heritability.	Hair_color_M2		0.223043
18	48261976	48261976		rs4419147		principal component analysis and partial least square analysis	Face	Genome-wide variants of Eurasian facial shape differentiation and a prospective model of DNA based face prediction	Face_M2		0.0479233
18	49781544	49781544		rs7238445		z score test + LRT	BGA		BGA_M2		0.455671
18	53005934	55338703	TCF4	rs11659559	A	Polygenic scores (weighted allele sums)	Hair loss	Genetic prediction of male pattern baldness	Hair_loss_M3		0.0217652
18	53050489	55383258	TCF4	rs17594358	G	Polygenic scores (weighted allele sums)	Hair loss	Genetic prediction of male pattern baldness	Hair_loss_M3		0.0151757
18	53093724	55426493	TCF4	rs8095770	C	Polygenic scores (weighted allele sums)	Hair loss	Genetic prediction of male pattern baldness	Hair_loss_M3		0.0277556
18	53118462	55451231	TCF4	rs78803556	A	Polygenic scores (weighted allele sums)	Hair loss	Genetic prediction of male pattern baldness	Hair_loss_M3		0.014976
18	59333108	59333108		rs881728		z score test + LRT	BGA		BGA_M2		0.180911
18	60924970	63257737	BCL2	rs7226979	T	Polygenic scores (weighted allele sums)	Hair loss	Genetic prediction of male pattern baldness	Hair_loss_M3		0.439896
18	67578931	67578931		rs3916235		z score test + LRT	BGA		BGA_M2		0.259784
18	67578931	67578931		rs3916235		-	BGA		BGA_M3		0.259784
18	67867663	67867663		rs4891825		z score test + LRT	BGA		BGA_M2		0.299321
18	67867663	67867663		rs4891825		-	BGA		BGA_M3		0.299321
18	75056284	75056284		rs874299		z score test + LRT	BGA		BGA_M2		0.387181
18	75432386		A29	rs1024116	CT	Naive Bayes with allele frequencies (with/without HWP applying) MLR genetic distance algorithm	BGA	Inferring ancestral origin using a single multiplex assay of ancestry-informative marker SNPs	BGA_M1		0.333267
18	77813395	77813395		rs12606223		principal component analysis and partial least square analysis	Face	Genome-wide variants of Eurasian facial shape differentiation and a prospective model of DNA based face prediction	Face_M2		0.447684
19	1329440	1329440		rs10414368		principal component analysis and partial least square analysis	Face	Genome-wide variants of Eurasian facial shape differentiation and a prospective model of DNA based face prediction	Face_M2		0.161941
19	4077096	4077096		rs7251928		z score test + LRT	BGA		BGA_M2		0.351038
19	4077096	4077096		rs7251928		-	BGA		BGA_M3		0.351038
19	10798904	10798904		rs2569507		principal component analysis and partial least square analysis	Face	Genome-wide variants of Eurasian facial shape differentiation and a prospective model of DNA based face prediction	Face_M2		0.42512
19	10961273	10850597	C19orf38	rs11085749	A	Multinomial logistic regression (Model 1 uses polygenic scores)*	hair color	Genome-wide association meta-analysis of individuals of European ancestry identifies new loci explaining a substantial fraction of hair color variation and heritability.	Hair_color_M2		0.391573
19	33652247	33652247		rs8113143		z score test + LRT	BGA		BGA_M2		0.309704
19	34204789	34204789		rs12608624		principal component analysis and partial least square analysis	Face	Genome-wide variants of Eurasian facial shape differentiation and a prospective model of DNA based face prediction	Face_M2		0.0213658
19	42133048	42133048		rs3909374		principal component analysis and partial least square analysis	Face	Genome-wide variants of Eurasian facial shape differentiation and a prospective model of DNA based face prediction	Face_M2		0.261781
19	42410331		P17	rs2303798	AG	Naive Bayes with allele frequencies (with/without HWP applying) MLR genetic distance algorithm	BGA	Inferring ancestral origin using a single multiplex assay of ancestry-informative marker SNPs	BGA_M1		0.270567
19	48174393	48174393		rs2974236		principal component analysis and partial least square analysis	Face	Genome-wide variants of Eurasian facial shape differentiation and a prospective model of DNA based face prediction	Face_M2		0.139776
19	48182568	48182568		rs2911005		principal component analysis and partial least square analysis	Face	Genome-wide variants of Eurasian facial shape differentiation and a prospective model of DNA based face prediction	Face_M2		0.141973
19	48899448	48899448		rs276713		principal component analysis and partial least square analysis	Face	Genome-wide variants of Eurasian facial shape differentiation and a prospective model of DNA based face prediction	Face_M2		0.254393
19	52901905	52901905		rs3745099		z score test + LRT	BGA		BGA_M2		0.415735
19	55614923	55614923		rs2532060		z score test + LRT	BGA		BGA_M2		0.31849
20	488433	488433		rs68488		principal component analysis and partial least square analysis	Face	Genome-wide variants of Eurasian facial shape differentiation and a prospective model of DNA based face prediction	Face_M2		0.397364
20	2470526	2470526		rs4813515		principal component analysis and partial least square analysis	Face	Genome-wide variants of Eurasian facial shape differentiation and a prospective model of DNA based face prediction	Face_M2		0.355631
20	4296570	4296570		rs56195117		principal component analysis and partial least square analysis	Face	Genome-wide variants of Eurasian facial shape differentiation and a prospective model of DNA based face prediction	Face_M2		0.33726
20	6812549	6812549		rs16992636		principal component analysis and partial least square analysis	Face	Genome-wide variants of Eurasian facial shape differentiation and a prospective model of DNA based face prediction	Face_M2		0.0920527
20	7067738	7067738		rs3920540		principal component analysis and partial least square analysis	Face	Genome-wide variants of Eurasian facial shape differentiation and a prospective model of DNA based face prediction	Face_M2		0.179513
20	10195433	10195433		rs6104567		z score test + LRT	BGA		BGA_M2		0.339856
20	11151237	11151237		rs6078084		principal component analysis and partial least square analysis	Face	Genome-wide variants of Eurasian facial shape differentiation and a prospective model of DNA based face prediction	Face_M2		0.288738
20	16259265	16259265		rs12480021		principal component analysis and partial least square analysis	Face	Genome-wide variants of Eurasian facial shape differentiation and a prospective model of DNA based face prediction	Face_M2		0.150559
20	19536854	19536854		rs6081648		principal component analysis and partial least square analysis	Face	Genome-wide variants of Eurasian facial shape differentiation and a prospective model of DNA based face prediction	Face_M2		0.0694888
20	19536955	19536955		rs6081649		principal component analysis and partial least square analysis	Face	Genome-wide variants of Eurasian facial shape differentiation and a prospective model of DNA based face prediction	Face_M2		0.0567093
20	21761183	21780545		rs6047620	C	Polygenic scores (weighted allele sums)	Hair loss	Genetic prediction of male pattern baldness	Hair_loss_M3		0.0794728
20	21787568	21806930	PAX1	rs6113382	A	Polygenic scores (weighted allele sums)	Hair loss	Genetic prediction of male pattern baldness	Hair_loss_M3		0.199281
20	21853100			rs2180439		Binomial logistic regression	Hair loss	Evaluation of DNA Variants Associated with Androgenetic Alopecia and Their Potential to Predict Male Pattern Baldness	Hair_loss_M1		0.460863
20	21880045			rs1998076		Binomial logistic regression	Hair loss	Evaluation of DNA Variants Associated with Androgenetic Alopecia and Their Potential to Predict Male Pattern Baldness	Hair_loss_M1		0.394369
20	21894764	21914126		rs6035986	T	Polygenic scores (weighted allele sums)	Hair loss	Genetic prediction of male pattern baldness	Hair_loss_M3		0.442492
20	21988334	22007696		rs62219289	G	Polygenic scores (weighted allele sums)	Hair loss	Genetic prediction of male pattern baldness	Hair_loss_M3		0.0249601
20	21989602	22008964		rs78297031	C	Polygenic scores (weighted allele sums)	Hair loss	Genetic prediction of male pattern baldness	Hair_loss_M3		0.00838658
20	22033819	22053181		rs201593	A	Polygenic scores (weighted allele sums)	Hair loss	Genetic prediction of male pattern baldness	Hair_loss_M3		0.376997
20	22037409	22056771		rs12625546	T	Polygenic scores (weighted allele sums)	Hair loss	Genetic prediction of male pattern baldness	Hair_loss_M3		0.180112
20	22042418			rs913063		Binomial logistic regression	Hair loss	Evaluation of DNA Variants Associated with Androgenetic Alopecia and Their Potential to Predict Male Pattern Baldness	Hair_loss_M1		0.408746
20	22043888	22063250		rs75434917	T	Polygenic scores (weighted allele sums)	Hair loss	Genetic prediction of male pattern baldness	Hair_loss_M3		0.0748802
20	22047324	22066686		rs17752365	A	Polygenic scores (weighted allele sums)	Hair loss	Genetic prediction of male pattern baldness	Hair_loss_M3		0.076278
20	22050503			rs1160312		Binomial logistic regression	Hair loss	Evaluation of DNA Variants Associated with Androgenetic Alopecia and Their Potential to Predict Male Pattern Baldness	Hair_loss_M1		0.378594
20	22057415			rs6113491		Binomial logistic regression	Hair loss	Evaluation of DNA Variants Associated with Androgenetic Alopecia and Their Potential to Predict Male Pattern Baldness	Hair_loss_M1		0.353634
20	22100070	22119432		rs7362397	T	Polygenic scores (weighted allele sums)	Hair loss	Genetic prediction of male pattern baldness	Hair_loss_M3		0.414736
20	22100072	22119434		rs7362398	T	Polygenic scores (weighted allele sums)	Hair loss	Genetic prediction of male pattern baldness	Hair_loss_M3		0.414736
20	22106657	22126019		rs79284724	G	Polygenic scores (weighted allele sums)	Hair loss	Genetic prediction of male pattern baldness	Hair_loss_M3		0.0231629
20	22109127	22128489	PAX1 FOXA2	rs6036052	T	Multinomial logistic regression (Model 1 uses polygenic scores)*	hair color	Genome-wide association meta-analysis of individuals of European ancestry identifies new loci explaining a substantial fraction of hair color variation and heritability.	Hair_color_M2		0.452476
20	22119141			rs804520	A	Binomial logistic regression	Hair loss	Prediction of male-pattern baldness from genotypes	Hair_loss_M2		0.390375
20	22284321	22303683		rs199791	C	Polygenic scores (weighted allele sums)	Hair loss	Genetic prediction of male pattern baldness	Hair_loss_M3		0.345447
20	22323858	22343220		rs199823	A	Polygenic scores (weighted allele sums)	Hair loss	Genetic prediction of male pattern baldness	Hair_loss_M3		0.470048
20	31352927	30816588	DNMT3Bb	rs2424905		Partial least squares regression	Face	Modeling 3D Facial Shape from DNA	Face_M1		0.26857
20	31388636	30852297	DNMT3Bc	rs2424928		Partial least squares regression	Face	Modeling 3D Facial Shape from DNA	Face_M1		0.257388
20	32538391	33950585	CHMP4B RALY	rs62211989	C	Multinomial logistic regression (Model 1 uses polygenic scores)*	hair color	Genome-wide association meta-analysis of individuals of European ancestry identifies new loci explaining a substantial fraction of hair color variation and heritability.	Hair_color_M2		0.00978434
16	89986546		TUBB3	rs1805009	C	Multinomial logistic regression	eye/hair/skin color	The HIrisPlex-S system for eye hair and skin colour prediction from DNA: Introduction and forensic developmental validation	Eye_hair_skin_color_M1		0.00339457
20	32665748	34077942	RALY	rs6059655	A	Multinomial logistic regression	freckles	DNA-based predictive models for the presence of freckles	Freckles_M2.2		0.0125799
20	32735824	34148018	EIF2S2	rs117964690	A	Multinomial logistic regression (Model 1 uses polygenic scores)*	hair color	Genome-wide association meta-analysis of individuals of European ancestry identifies new loci explaining a substantial fraction of hair color variation and heritability.	Hair_color_M2		0.0181709
16	90024206		DEF8	rs8051733	C	Multinomial logistic regression	eye/hair/skin color	The HIrisPlex-S system for eye hair and skin colour prediction from DNA: Introduction and forensic developmental validation	Eye_hair_skin_color_M1		0.276558
20	32665748		RALY	rs6059655	T	Multinomial logistic regression	eye/hair/skin color	The HIrisPlex-S system for eye hair and skin colour prediction from DNA: Introduction and forensic developmental validation	Eye_hair_skin_color_M1		0.0125799
20	32785212		ASIP	rs6119471		Bayesian naïve classifier / Multinomial logistic regression / Genetic distance algorithm	skin color	Development of a forensic skin colour predictive test.	Skin_color_M1		0.190895
20	32785212		ASIP	rs6119471	C	Multinomial logistic regression	eye/hair/skin color	The HIrisPlex-S system for eye hair and skin colour prediction from DNA: Introduction and forensic developmental validation	Eye_hair_skin_color_M1		0.190895
20	32856998		ASIP	rs6058017		Bayesian naïve classifier / Multinomial logistic regression / Genetic distance algorithm	skin color	Development of a forensic skin colour predictive test.	Skin_color_M1		0.323682
20	33164515	34576711	PIGU	rs2424995	A	Multinomial logistic regression (Model 1 uses polygenic scores)*	hair color	Genome-wide association meta-analysis of individuals of European ancestry identifies new loci explaining a substantial fraction of hair color variation and heritability.	Hair_color_M2		0.0101837
20	33218090		PIGU	rs2378249	C	Multinomial logistic regression	eye/hair/skin color	The HIrisPlex-S system for eye hair and skin colour prediction from DNA: Introduction and forensic developmental validation	Eye_hair_skin_color_M1		0.183706
20	33218090		PIGU	rs2378249		Multinomial logistic regression (Model 1 uses polygenic scores)*	hair color	Genome-wide association meta-analysis of individuals of European ancestry identifies new loci explaining a substantial fraction of hair color variation and heritability.	Hair_color_M2		0.183706
20	33355046	34767243	ASIP	rs4911442	A C	Binomial logistic regression	freckles	Genetic determinants of freckle occurrence in the Spanish population: Towards ephelides prediction from human DNA samples	Freckles_M1		0.0333466
20	33355046	34767243	NCOA6	rs4911442	G	Multinomial logistic regression	freckles	DNA-based predictive models for the presence of freckles	Freckles_M2.1		0.0333466
20	33576989	34989186	MYH7B	rs1885120	C	Multinomial logistic regression	freckles	DNA-based predictive models for the presence of freckles	Freckles_M2.2		0.0127796
20	34025756	33489170	GDF5	rs143384		Partial least squares regression	Face	Modeling 3D Facial Shape from DNA	Face_M1		0.438898
20	39832628	41203988	CHD6 EMILIN3 LPIN3 PLCG1 TOP1 ZHX3	rs17265513	C	Polygenic scores (weighted allele sums)	Hair loss	Genetic prediction of male pattern baldness	Hair_loss_M3		0.0589058
20	52659595	54043056	BCAS1	rs73132906	C	Multinomial logistic regression (Model 1 uses polygenic scores)*	hair color	Genome-wide association meta-analysis of individuals of European ancestry identifies new loci explaining a substantial fraction of hair color variation and heritability.	Hair_color_M2		0.0211661
20	54000914	54000914		rs3907047		z score test + LRT	BGA		BGA_M2		0.205072
20	55390633	56815577		rs6025176	C	Polygenic scores (weighted allele sums)	Hair loss	Genetic prediction of male pattern baldness	Hair_loss_M3		0.429513
20	55411807	56836751	TFAP2C BMP7	rs4811760	T	Multinomial logistic regression (Model 1 uses polygenic scores)*	hair color	Genome-wide association meta-analysis of individuals of European ancestry identifies new loci explaining a substantial fraction of hair color variation and heritability.	Hair_color_M2		0.181709
20	55434683	56859627		rs985546	T	Polygenic scores (weighted allele sums)	Hair loss	Genetic prediction of male pattern baldness	Hair_loss_M3		0.373403
20	57834405	59259350	ZNF831	rs6128516	A	Multinomial logistic regression (Model 1 uses polygenic scores)*	hair color	Genome-wide association meta-analysis of individuals of European ancestry identifies new loci explaining a substantial fraction of hair color variation and heritability.	Hair_color_M2		0.440296
20	62159504	62159504		rs310644		z score test + LRT	BGA		BGA_M2		0.357628
20	62159504	62159504		rs310644		-	BGA		BGA_M3		0.357628
20	62161998	62161998	PTK6	rs310642		Binomial logistic regression	Hair shape	Towards broadening Forensic DNA Phenotyping beyond pigmentation: Improving the prediction of head hair shape from DNA	Hair_shape_M1.1		0.142971
20	62161998	62161998	PTK6	rs310642		Multinomial logistic regression	Hair shape	Towards broadening Forensic DNA Phenotyping beyond pigmentation: Improving the prediction of head hair shape from DNA	Hair_shape_M1.2		0.142971
21	16685598		A21	rs722098	ACG	Naive Bayes with allele frequencies (with/without HWP applying) MLR genetic distance algorithm	BGA	Inferring ancestral origin using a single multiplex assay of ancestry-informative marker SNPs	BGA_M1		0.497204
21	17710424		PO7	rs239031	ACG	Naive Bayes with allele frequencies (with/without HWP applying) MLR genetic distance algorithm	BGA	Inferring ancestral origin using a single multiplex assay of ancestry-informative marker SNPs	BGA_M1		0.21266
21	25672460		P16a	rs2572307	AG	Naive Bayes with allele frequencies (with/without HWP applying) MLR genetic distance algorithm	BGA	Inferring ancestral origin using a single multiplex assay of ancestry-informative marker SNPs	BGA_M1		0.152556
21	26834111	25461799	MRPL39	rs60841620	A	Multinomial logistic regression (Model 1 uses polygenic scores)*	hair color	Genome-wide association meta-analysis of individuals of European ancestry identifies new loci explaining a substantial fraction of hair color variation and heritability.	Hair_color_M2		0.299321
21	28251455	26879136	ADAMTS1 ADAMTS5	rs229085	A	Multinomial logistic regression (Model 1 uses polygenic scores)*	hair color	Genome-wide association meta-analysis of individuals of European ancestry identifies new loci explaining a substantial fraction of hair color variation and heritability.	Hair_color_M2		0.0766773
21	36208167	34835870	RUNX1	rs68088846	A	Polygenic scores (weighted allele sums)	Hair loss	Genetic prediction of male pattern baldness	Hair_loss_M3		0.226238
21	36208167		RUNX1	rs68088846		Binary neural network	Hair greying	Exploring the possibility of predicting human head hair greying from DNA using whole-exome and targeted NGS data	Hair_greying_M1.1		0.226238
21	36208167		RUNX1	rs68088846		multi-class neural network	Hair greying	Exploring the possibility of predicting human head hair greying from DNA using whole-exome and targeted NGS data	Hair_greying_M1.2		0.226238
21	36238517	34866220	RUNX1	rs11701104	T	Polygenic scores (weighted allele sums)	Hair loss	Genetic prediction of male pattern baldness	Hair_loss_M3		0.123802
21	37885625	37885625		rs2835370		z score test + LRT	BGA		BGA_M2		0.316294
21	38351913	38351913		rs2835557		principal component analysis and partial least square analysis	Face	Genome-wide variants of Eurasian facial shape differentiation and a prospective model of DNA based face prediction	Face_M2		0.403355
21	40364604	40364604		rs11702736		principal component analysis and partial least square analysis	Face	Genome-wide variants of Eurasian facial shape differentiation and a prospective model of DNA based face prediction	Face_M2		0.13758
21	42689700	42689700		rs7283900		principal component analysis and partial least square analysis	Face	Genome-wide variants of Eurasian facial shape differentiation and a prospective model of DNA based face prediction	Face_M2		0.376997
21	44626739	43206629		rs75732647	T	Polygenic scores (weighted allele sums)	Hair loss	Genetic prediction of male pattern baldness	Hair_loss_M3		0.0746805
21	44627879	43207769		rs112348497	GC	Polygenic scores (weighted allele sums)	Hair loss	Genetic prediction of male pattern baldness	Hair_loss_M3		0.233626
21	44752768	43332888	SIK1	rs73220980	A	Multinomial logistic regression (Model 1 uses polygenic scores)*	hair color	Genome-wide association meta-analysis of individuals of European ancestry identifies new loci explaining a substantial fraction of hair color variation and heritability.	Hair_color_M2		0.00559105
21	44793448	43373568	SIK1	rs672948	A	Multinomial logistic regression (Model 1 uses polygenic scores)*	hair color	Genome-wide association meta-analysis of individuals of European ancestry identifies new loci explaining a substantial fraction of hair color variation and heritability.	Hair_color_M2		0.185304
21	45936195	44516312	TSPEAR	rs141433484	A	Polygenic scores (weighted allele sums)	Hair loss	Genetic prediction of male pattern baldness	Hair_loss_M3		0.00459265
21	46172675	44752760		rs690333	C	Polygenic scores (weighted allele sums)	Hair loss	Genetic prediction of male pattern baldness	Hair_loss_M3		0.432907
X	8913826	8945785		rs5934505	C	Polygenic scores (weighted allele sums)	Hair loss	Genetic prediction of male pattern baldness	Hair_loss_M3		0.257388
X	54624388	54597955		rs140707533	A	Polygenic scores (weighted allele sums)	Hair loss	Genetic prediction of male pattern baldness	Hair_loss_M3		0.0163738
X	55330959	55304526	FAM104B MTRNR2L10 PAGE3 PAGE5	rs138216499	A	Polygenic scores (weighted allele sums)	Hair loss	Genetic prediction of male pattern baldness	Hair_loss_M3		0.0199681
X	56287726	56261293	KLF8	rs73206583	A	Polygenic scores (weighted allele sums)	Hair loss	Genetic prediction of male pattern baldness	Hair_loss_M3		0.0644968
X	57309130	57282697	SPIN2A SPIN2B SPIN3	rs139470886	A	Polygenic scores (weighted allele sums)	Hair loss	Genetic prediction of male pattern baldness	Hair_loss_M3		0.013778
X	58005480	57979046		rs147829649	G	Polygenic scores (weighted allele sums)	Hair loss	Genetic prediction of male pattern baldness	Hair_loss_M3		0.00798722
X	58097007	58070573	ZXDA	rs73209413	C	Polygenic scores (weighted allele sums)	Hair loss	Genetic prediction of male pattern baldness	Hair_loss_M3		0.00798722
X	58194651	58168217		rs5989004	T	Polygenic scores (weighted allele sums)	Hair loss	Genetic prediction of male pattern baldness	Hair_loss_M3		0.0183706
X	62062376	62842906		rs140914450	G	Polygenic scores (weighted allele sums)	Hair loss	Genetic prediction of male pattern baldness	Hair_loss_M3		0.0139776
X	62937827	63717947	ARHGEF9	rs111810219	A	Polygenic scores (weighted allele sums)	Hair loss	Genetic prediction of male pattern baldness	Hair_loss_M3		0.0091853
X	63755444	64535564		rs146112277	A	Polygenic scores (weighted allele sums)	Hair loss	Genetic prediction of male pattern baldness	Hair_loss_M3		0.0153754
X	64405169	65185289	ZC4H2	rs6624142	C	Polygenic scores (weighted allele sums)	Hair loss	Genetic prediction of male pattern baldness	Hair_loss_M3		0.135982
X	64859400	65639521	MSN	rs143755874	A	Polygenic scores (weighted allele sums)	Hair loss	Genetic prediction of male pattern baldness	Hair_loss_M3		0.0081869
X	64993425	65773583		rs5965019	A	Polygenic scores (weighted allele sums)	Hair loss	Genetic prediction of male pattern baldness	Hair_loss_M3		0.0982428
X	65052140	65832298		rs138876904	T	Polygenic scores (weighted allele sums)	Hair loss	Genetic prediction of male pattern baldness	Hair_loss_M3		0.00359425
X	65083247	65863405	VSIG4	rs147154263	T	Polygenic scores (weighted allele sums)	Hair loss	Genetic prediction of male pattern baldness	Hair_loss_M3		0.00678914
X	65217956	65998114		rs73213393	A	Polygenic scores (weighted allele sums)	Hair loss	Genetic prediction of male pattern baldness	Hair_loss_M3		0.00559105
X	65252953	66033111	VSIG4	rs147670940	T	Polygenic scores (weighted allele sums)	Hair loss	Genetic prediction of male pattern baldness	Hair_loss_M3		0.0071885
X	65541956	66322114	HEPH VSIG4	rs145867342	T	Polygenic scores (weighted allele sums)	Hair loss	Genetic prediction of male pattern baldness	Hair_loss_M3		0.0211661
X	65551148	66331306	HEPH VSIG4	rs112069404	A	Polygenic scores (weighted allele sums)	Hair loss	Genetic prediction of male pattern baldness	Hair_loss_M3		0.0361422
X	65632419	66412577	EDA2R HEPH	rs79798752	C	Polygenic scores (weighted allele sums)	Hair loss	Genetic prediction of male pattern baldness	Hair_loss_M3		0.0672923
X	65926042	66706200		rs73221553	A	Polygenic scores (weighted allele sums)	Hair loss	Genetic prediction of male pattern baldness	Hair_loss_M3		0.0249601
X	65933285	66713443	EDA2R HEPH	rs73221556	A	Polygenic scores (weighted allele sums)	Hair loss	Genetic prediction of male pattern baldness	Hair_loss_M3		0.118211
X	66085956			rs1041668		Binomial logistic regression	Hair loss	Evaluation of DNA Variants Associated with Androgenetic Alopecia and Their Potential to Predict Male Pattern Baldness	Hair_loss_M1		0.325479
X	66114131	66894289		rs144393202	A	Polygenic scores (weighted allele sums)	Hair loss	Genetic prediction of male pattern baldness	Hair_loss_M3		0.0111821
X	66238317			rs471205	T	Binomial logistic regression	Hair loss	Prediction of male-pattern baldness from genotypes	Hair_loss_M2		0.499201
X	66316124			rs1511061	C	Binomial logistic regression	Hair loss	Prediction of male-pattern baldness from genotypes	Hair_loss_M2		0.324081
X	66337545	67117703		rs17216820	T	Polygenic scores (weighted allele sums)	Hair loss	Genetic prediction of male pattern baldness	Hair_loss_M3		0.0229633
X	66430640			rs5919324		Binomial logistic regression	Hair loss	Evaluation of DNA Variants Associated with Androgenetic Alopecia and Their Potential to Predict Male Pattern Baldness	Hair_loss_M1		0.324281
X	66448968			rs6625150		Binomial logistic regression	Hair loss	Evaluation of DNA Variants Associated with Androgenetic Alopecia and Their Potential to Predict Male Pattern Baldness	Hair_loss_M1		0.324281
X	66460331	67240489		rs146636673	C	Polygenic scores (weighted allele sums)	Hair loss	Genetic prediction of male pattern baldness	Hair_loss_M3		0.00698882
X	66481800	67261958	AR	rs12558842	C	Polygenic scores (weighted allele sums)	Hair loss	Genetic prediction of male pattern baldness	Hair_loss_M3		0.32488
X	66510984			rs6625163		Binomial logistic regression	Hair loss	Evaluation of DNA Variants Associated with Androgenetic Alopecia and Their Potential to Predict Male Pattern Baldness	Hair_loss_M1		0.332468
X	66555112	67335270		rs142169094	G	Polygenic scores (weighted allele sums)	Hair loss	Genetic prediction of male pattern baldness	Hair_loss_M3		0.0579073
X	66566037	67346195		rs73227823	G	Polygenic scores (weighted allele sums)	Hair loss	Genetic prediction of male pattern baldness	Hair_loss_M3		0.0269569
X	66701867	67482025		rs62604342	G	Polygenic scores (weighted allele sums)	Hair loss	Genetic prediction of male pattern baldness	Hair_loss_M3		0.014377
X	66745964			rs962458		Binomial logistic regression	Hair loss	Evaluation of DNA Variants Associated with Androgenetic Alopecia and Their Potential to Predict Male Pattern Baldness	Hair_loss_M1		0.207069
X	66748355			rs12007229		Binomial logistic regression	Hair loss	Evaluation of DNA Variants Associated with Androgenetic Alopecia and Their Potential to Predict Male Pattern Baldness	Hair_loss_M1		0.104233
X	66963707	67743865		rs113222435	T	Polygenic scores (weighted allele sums)	Hair loss	Genetic prediction of male pattern baldness	Hair_loss_M3		0.0151757
X	66965158			rs113043121	A	Binomial logistic regression	Hair loss	Prediction of male-pattern baldness from genotypes	Hair_loss_M2		0.114816
X	67003584	67783742	OPHN1	rs5919427	C	Polygenic scores (weighted allele sums)	Hair loss	Genetic prediction of male pattern baldness	Hair_loss_M3		0.295327
X	67139063	67919221		rs148652266	A	Polygenic scores (weighted allele sums)	Hair loss	Genetic prediction of male pattern baldness	Hair_loss_M3		0.0107827
X	67158738	67938896	OPHN1	rs73212804	T	Polygenic scores (weighted allele sums)	Hair loss	Genetic prediction of male pattern baldness	Hair_loss_M3		0.0133786
X	67174031	67954189	OPHN1	rs17302236	C	Polygenic scores (weighted allele sums)	Hair loss	Genetic prediction of male pattern baldness	Hair_loss_M3		0.0203674
X	67363801	68143959	OPHN1	rs7061504	G	Polygenic scores (weighted allele sums)	Hair loss	Genetic prediction of male pattern baldness	Hair_loss_M3		0.311102
X	67425333	68205491	OPHN1	rs73212868	A	Polygenic scores (weighted allele sums)	Hair loss	Genetic prediction of male pattern baldness	Hair_loss_M3		0.00778754
X	67496002	68276160	OPHN1 STARD8 YIPF6	rs140488081	T	Polygenic scores (weighted allele sums)	Hair loss	Genetic prediction of male pattern baldness	Hair_loss_M3		0.0195687
X	67595914	68376072	OPHN1 YIPF6	rs5965561	C	Polygenic scores (weighted allele sums)	Hair loss	Genetic prediction of male pattern baldness	Hair_loss_M3		0.349241
X	152759861	153494403		rs11796997	A	Polygenic scores (weighted allele sums)	Hair loss	Genetic prediction of male pattern baldness	Hair_loss_M3		0.193091

## Sheet: Suppl.Table2
Supplementary Table 2: Total of 29 facial trait keywords used on GWAS catalogue to obtain 4,663 PhenoSNPs that are associated with phenotypic trait for human appearance.
abnormality of the dentition
Acne
age of onset of myopia
androgenic alopecia
Cafe-au-lait spot
calvaria morphology trait
cheekbone morphology measurement
chin morphology trait
Coat hair morphology trait
Eye colour
Facial hair thickness
facial morphology measurement
facial pigmentation
forehead morphology trait
Freckles
Hair colour
hair morphology
hypermetropia
lip morphology trait
mouth morphology trait
Myopia
nose morphology trait
outer ear morphology trait
Rosacea
Skin pigmentation
strand of hair colour
strand of hair shape
synophrys measurement
upper face morphology measurement
Widow's peak

## Sheet: Suppl.Table3
Supplementary Table 3: List of SNPs associated with facial traits (PhenoSNPs) extracted from GWAS Catalogue and GWAS.
CHR_ID	hg37	hg38	DISEASE/TRAIT	INITIAL SAMPLE SIZE	MAPPED_GENE	STRONGEST SNP-RISK ALLELE	SNPS	P-VALUE	MAPPED_TRAIT	STUDY ACCESSION	allele
1	882033	946653	Skin reflectance (Melanin index)	720 South Asian ancestry individuals	NOC2L	rs2272756-A	rs2272756	3e-06	skin color	GCST007739	A
1	959169	1023789	Hyperopia	10,828 European ancestry hyperopia cases, 21,416 European ancestry emmetropia controls	AGRN	rs3845292	rs3845292	2e-06	near/farsightedness	GCST012401
1	1151973	1216593	Blond vs. brown/black hair color	39,397 British ancestry blond hair individuals, 283,920 British ancestry brown or black hair individuals	TNFRSF4 - SDF4	rs75972122-C	rs75972122	2e-09	hair color	GCST006988	C
1	1178482	1243102	Hair color	approximately 452,000 European ancestry individuals	C1QTNF12	rs78555129	rs78555129	6e-11	hair color	GCST007082
1	2380279	2448840	Myopia (age of diagnosis)	104,293 European ancestry individuals	PLCH2	rs10910076-A	rs10910076	1e-09	near/farsightedness	GCST006290	A
1	2775953	2859388	Facial morphology (segment 30)	3,566 European ancestry individuals	TTC34 - ACTRT2	rs76244841-A	rs76244841	1e-08	facial morphology	GCST90007273	A
1	3252007	3335443	Nose morphology	5,643 Korean ancestry individuals	PRDM16	rs4648478-G	rs4648478	6e-06	nose morphology	GCST006110	G
1	3252781	3336217	Facial morphology (multitrait analysis)	10,115 European ancestry individuals	PRDM16	rs10797388-T	rs10797388	2e-33	facial morphology	GCST90250819	T
1	3254369	3337805	Facial morphology (segment 2)	4,680 European ancestry individuals	PRDM16	rs1572037-C	rs1572037	3e-22	facial morphology	GCST90007182	C
1	4231685	4171625	High myopia	3,164 European ancestry high myopic cases, 21,416 European ancestry emmetropia controls	LINC02780 - EEF1DP6	rs10915462	rs10915462	5e-06	near/farsightedness	GCST012403
1	4738150	4678090	High myopia	3,164 European ancestry high myopic cases, 21,416 European ancestry emmetropia controls	AJAP1	rs533274066	rs533274066	9e-06	near/farsightedness	GCST012403
1	7785670	7725610	Skin pigmentation	762 Cuban ancestry individuals		Chr:1:7725610		3e-06	skin color	GCST008518
1	7950848	7890788	Blond vs. brown/black hair color	39,397 British ancestry blond hair individuals, 283,920 British ancestry brown or black hair individuals	UTS2 - TNFRSF9	rs11582820-T	rs11582820	1e-13	hair color	GCST006988	T
1	8007595	7947535	Blond vs. brown/black hair color	39,397 British ancestry blond hair individuals, 283,920 British ancestry brown or black hair individuals	TNFRSF9 - PARK7	rs76648881-C	rs76648881	2e-23	hair color	GCST006988	C
1	8263108	8203048	Blond vs. brown/black hair color	39,397 British ancestry blond hair individuals, 283,920 British ancestry brown or black hair individuals	LINC01714	rs77905678-T	rs77905678	2e-17	hair color	GCST006988	T
1	8374253	8314193	Hair color	approximately 452,000 European ancestry individuals	RNU6-991P - SLC45A1	rs72635790	rs72635790	1e-09	hair color	GCST007082
1	9119318	9059259	High myopia	3,164 European ancestry high myopic cases, 21,416 European ancestry emmetropia controls	SLC2A5	rs142404867	rs142404867	1e-06	near/farsightedness	GCST012403
1	9170937	9110878	Eye color	157,485 European ancestry individuals	GPR157	rs1998948-T	rs1998948	1e-09	eye color	GCST012219	T
1	10633245	10573188	Blond vs. brown/black hair color	39,397 British ancestry blond hair individuals, 283,920 British ancestry brown or black hair individuals	PEX14	rs6687430-G	rs6687430	1e-08	hair color	GCST006988	G
1	10649223	10589166	Hair color	approximately 452,000 European ancestry individuals	PEX14	rs12090714	rs12090714	8e-12	hair color	GCST007082
1	10733079	10673022	Facial morphology	10,115 European ancestry individuals	CASZ1	rs143353512-A	rs143353512	6e-09	facial morphology	GCST009464	A
1	11033082	10973025	Male-pattern baldness	3,891 European ancestry cases, 8,915 European ancestry controls	C1orf127	rs12565727-A	rs12565727	9e-11	androgenetic alopecia	GCST001548	A
1	11033322	10973265	Male-pattern baldness	9,009 European ancestry cases, 8,491 European ancestry controls	C1orf127	rs2095921	rs2095921	3e-27	androgenetic alopecia	GCST003983
1	11037051	10976994	Hair color	approximately 452,000 European ancestry individuals	C1orf127	rs6685766	rs6685766	4e-43	hair color	GCST007082
1	11037434	10977377	Blond vs. brown/black hair color	39,397 British ancestry blond hair individuals, 283,920 British ancestry brown or black hair individuals	C1orf127	rs112115136-A	rs112115136	7e-36	hair color	GCST006988	A
1	11040385	10980328	Male-pattern baldness	25,662 British ancestry cases, 17,928 British ancestry controls	C1orf127	rs7542354-G	rs7542354	6e-49	androgenetic alopecia	GCST005116	G
1	14702354	14375858	Facial wrinkles	3,513 north-western European ancestry individuals	KAZN-AS1, KAZN	rs6429657-A	rs6429657	2e-06	facial wrinkling	GCST006981	A
1	16133396	15806901	Blond vs. brown/black hair color	39,397 British ancestry blond hair individuals, 283,920 British ancestry brown or black hair individuals	SPEN-AS1	rs12738340-C	rs12738340	4e-12	hair color	GCST006988	C
1	16277082	15950587	Hair color	approximately 452,000 European ancestry individuals	ZBTB17	rs848188	rs848188	2e-20	hair color	GCST007082
1	16528473	16201978	Facial morphology	10,115 European ancestry individuals	ARHGEF19	rs200243292-TACCCTAGGGACC	rs200243292	1e-08	facial morphology	GCST009464	TACCCTAGGGACC
1	17597423	17270928	Hair colour (natural, before greying): Blonde (UKB data field 1747_1); Blond vs. brown/black hair color	51,424 European ancestry cases, 403,740 European ancestry controls; 39,397 British ancestry blond hair individuals, 283,920 British ancestry brown or black hair individuals	PADI3	rs144080386-T; rs144080386-T	rs144080386	1e-10	hair color	GCST90041836; GCST006988	T
1	17600822	17274327	Blond vs. brown/black hair color	39,397 British ancestry blond hair individuals, 283,920 British ancestry brown or black hair individuals	PADI3	rs11203346-G	rs11203346	2e-11	hair color	GCST006988	G
1	17611548	17285053	Hair color	approximately 452,000 European ancestry individuals	PADI3 - PADI4	rs2977303	rs2977303	2e-25	hair color	GCST007082
1	18202181	17875687	Skin reflectance (Melanin index)	720 South Asian ancestry individuals	ACTL8 - LINC01654	rs7538231-A	rs7538231	1e-07	skin color	GCST007739	A
1	18979874	18653380	Facial morphology (segment 11)	3,566 European ancestry individuals	PAX7	rs742071-T	rs742071	1e-15	facial morphology	GCST90007254	T
1	19716796	19390302	Facial morphology (segment 10)	3,566 European ancestry individuals	CAPZB	rs4912082-C	rs4912082	3e-08	facial morphology	GCST90007253	C
1	21042300	20715807	Facial morphology (factor 17, height of vermillion upper lip)	2,187 European ancestry individuals	KIF17	rs554111-C	rs554111	7e-07	facial morphology	GCST004321	C
1	22080687	21754194	Facial morphology (factor 23)	2,187 European ancestry individuals	USP48	rs72660393-G	rs72660393	2e-06	facial morphology	GCST004327	G
1	23309666	22983173	Sib-shared facial trait 1015; Facial segment 61; 3D morphology of the under eyes	8,246 European ancestry individuals	LACTBL1 - TEX46	rs75125839	rs75125839	3e-08	facial morphology	GCST90016528
1	25347577	25021086	Male-pattern baldness	25,662 British ancestry cases, 17,928 British ancestry controls	RUNX3 - MIR4425	rs11249243-C	rs11249243	5e-17	androgenetic alopecia	GCST005116	C
1	25466629	25140138	Male-pattern baldness	25,662 British ancestry cases, 17,928 British ancestry controls	IFITM3P7 - SYF2	rs9803723-C	rs9803723	2e-19	androgenetic alopecia	GCST005116	C
1	25469913	25143422	Male-pattern baldness	25,662 British ancestry cases, 17,928 British ancestry controls	IFITM3P7 - SYF2	rs2064251-G	rs2064251	1e-20	androgenetic alopecia	GCST005116	G
1	25498175	25171684	Male-pattern baldness	9,009 European ancestry cases, 8,491 European ancestry controls	IFITM3P7 - SYF2	rs7534070	rs7534070	5e-11	androgenetic alopecia	GCST003983
1	26015780	25689289	Facial morphology (factor 11, projection of the nose)	2,187 European ancestry individuals	MAN1C1	rs2786865-A	rs2786865	2e-07	facial morphology	GCST004315	A
1	26045251	25718760	Nose morphology	2,447 European ancestry individuals	MAN1C1	rs2092319-A	rs2092319	4e-07	nose morphology	GCST003643	A
1	26343112	26016621	Facial morphology (factor 16)	2,187 European ancestry individuals	PAFAH2 - EXTL1	rs2997457-T	rs2997457	1e-06	facial morphology	GCST004320	T
1	27020133	26693642	Hair color	approximately 452,000 European ancestry individuals	ARID1A	rs35738294	rs35738294	2e-08	hair color	GCST007082
1	27122152	26795661	Blond vs. brown/black hair color	39,397 British ancestry blond hair individuals, 283,920 British ancestry brown or black hair individuals	PIGV	rs112535818-G	rs112535818	1e-08	hair color	GCST006988	G
1	28455758	28129247	Facial morphology (factor 21, depth of nasal alae)	2,187 European ancestry individuals	ARL8BP2 - RNU6-176P	rs149433215-A	rs149433215	5e-06	facial morphology	GCST004325	A
1	28506065	28179554	Blond vs. brown/black hair color	39,397 British ancestry blond hair individuals, 283,920 British ancestry brown or black hair individuals	PTAFR	rs1629168	rs1629168	4e-08	hair color	GCST006988
1	30525415	30052568	Facial morphology (factor 21, depth of nasal alae)	2,187 European ancestry individuals	LINC01648 - MATN1	rs430788-G	rs430788	3e-06	facial morphology	GCST004325	G
1	31292641	30819794	Facial morphology (segment 11)	4,680 European ancestry individuals	LAPTM5 - LINC01778	rs16834081-C	rs16834081	2e-09	facial morphology	GCST90007191	C
1	31334215	30861368	Facial morphology (factor 16)	2,187 European ancestry individuals	RN7SKP91 - SDC3	rs79719407-G	rs79719407	4e-06	facial morphology	GCST004320	G
1	33966753	33501153	Sib-shared facial trait 220; Facial segment 5; 3D morphology of the nose	8,246 European ancestry individuals	ZSCAN20	rs16835519	rs16835519	9e-09	facial morphology	GCST90015733
1	37732093	37266492	High myopia	3,164 European ancestry high myopic cases, 21,416 European ancestry emmetropia controls	RNA5SP43 - RPS29P6	rs914364	rs914364	3e-06	near/farsightedness	GCST012403
1	38565602	38099930	Facial morphology (factor 18)	2,187 European ancestry individuals	MIR3659HG	rs3069738-G	rs3069738	6e-07	facial morphology	GCST004322	G
1	38602524	38136852	Sib-shared facial trait 192; Facial segment 3; 3D morphology of the upper and lower face, excluding the nose	8,246 European ancestry individuals	LINC02786	esv2656640		4e-08	facial morphology	GCST90015705
1	39591141	39125469	Sib-shared facial trait 951; Facial segment 58; 3D morphology of the temple lines	8,246 European ancestry individuals	MACF1	rs1021829	rs1021829	4e-08	facial morphology	GCST90016464
1	40413098	39947426	High myopia	3,164 European ancestry high myopic cases, 21,416 European ancestry emmetropia controls	Y_RNA - MFSD2A	rs3131706	rs3131706	4e-06	near/farsightedness	GCST012403
1	41898581	41432910	Hair color	approximately 452,000 European ancestry individuals	FOXO6 - RNA5SP45	rs1937999	rs1937999	3e-09	hair color	GCST007082
1	42093340	41627669	Hyperopia	10,828 European ancestry hyperopia cases, 21,416 European ancestry emmetropia controls	HIVEP3	rs2077172	rs2077172	5e-06	near/farsightedness	GCST012401
1	42110888	41645217	Eye color	157,485 European ancestry individuals	HIVEP3	rs6696511-T	rs6696511	1e-45	eye color	GCST012219	T
1	42331212	41865541	Myopia	27,993 European ancestry cases, 36,275 European ancestry controls	HIVEP3	rs6680922-C	rs6680922	1e-09	near/farsightedness	GCST90134549	C
1	42333603	41867932	High myopia	1,632 Japanese ancestry cases, 1,586 Japanese ancestry controls	HIVEP3	rs698047-G	rs698047	1e-09	near/farsightedness	GCST010994	G
1	42345723	41880052	Spherical equivalent or myopia (age of diagnosis)	145,366 European ancestry individuals, 2,610 Erasmus Rucphen (founder/genetic isolate) individuals, 509 Talana (founder/genetic isolate) individuals, 15,044 East Asian ancestry individuals, 2,275 Malay ancestry individuals, 2,110 Indian ancestry individuals, 2,506 Asian ancestry individuals	HIVEP3	rs11210537-A	rs11210537	6e-09	near/farsightedness	GCST006291	A
1	46204809	45739137	Skin pigmentation (conditioned on rs1426654 and rs35397)	1,047 Hispanic/Latin American individuals, 684 Cape Verdian individuals, 373 African American individuals		Chr:1:45739137		4e-06	skin color	GCST008516
1	46990457	46524785	Monobrow	69,284 European ancestry individuals	DMBX1 - TMEM275	rs1267303	rs1267303	4e-09	eyebrow thickness	GCST003996
1	47640351	47174679	Hyperopia	10,828 European ancestry hyperopia cases, 21,416 European ancestry emmetropia controls	CYP4A22-AS1	rs183888780	rs183888780	9e-06	near/farsightedness	GCST012401
1	47952274	47486602	Male-pattern baldness	25,662 British ancestry cases, 17,928 British ancestry controls	FOXD2 - RPL21P24	rs61784834-C	rs61784834	7e-12	androgenetic alopecia	GCST005116	C
1	50960521	50494849	Male-pattern baldness	25,662 British ancestry cases, 17,928 British ancestry controls	FAF1	rs10888690-T	rs10888690	6e-13	androgenetic alopecia	GCST005116	T
1	54120873	53655200	Lobe attachment (rater-scored or self-reported)	66,741 European ancestry individuals, 5,062 Hispanic individuals, 2,857 Han Chinese ancestry individuals	GLIS1	rs2141079	rs2141079	3e-06	ear morphology	GCST005192
1	54194992	53729319	Facial wrinkles	3,513 north-western European ancestry individuals	GLIS1	rs702491-T	rs702491	2e-06	facial wrinkling	GCST006981	T
1	54195018	53729345	Monobrow	69,284 European ancestry individuals	GLIS1	rs702490	rs702490	2e-45	eyebrow thickness	GCST003996
1	54197688	53732015	Nose size	67,023 European ancestry individuals	GLIS1	rs702489	rs702489	3e-09	nose morphology	GCST003999
1	54477176	54011503	Skin pigmentation	762 Cuban ancestry individuals		Chr:1:54011503		9e-06	skin color	GCST008518
1	54729558	54263885	Hyperopia	10,828 European ancestry hyperopia cases, 21,416 European ancestry emmetropia controls	SSBP3	rs79179757	rs79179757	9e-06	near/farsightedness	GCST012401
1	55903443	55437770	Cephalic index	4,419 European ancestry individuals	LINC01755	rs7516169-A	rs7516169	7e-07	facial width	GCST005939	A
1	55906067	55440394	Skin reflectance (Melanin index)	720 South Asian ancestry individuals	LINC01755	rs4463718-G	rs4463718	1e-06	skin color	GCST007739	G
1	56179614	55713941	Lobe attachment (rater-scored or self-reported)	66,741 European ancestry individuals, 5,062 Hispanic individuals, 2,857 Han Chinese ancestry individuals	LINC01755	rs2671245	rs2671245	4e-08	ear morphology	GCST005192
1	56604985	56139313	Facial morphology (segment 30)	3,566 European ancestry individuals	LINC01755 - RPSAP20	rs199971562-C	rs199971562	1e-11	facial morphology	GCST90007273	C
1	56721534	56255862	Lobe attachment (rater-scored or self-reported)	66,741 European ancestry individuals, 5,062 Hispanic individuals, 2,857 Han Chinese ancestry individuals	RPSAP20 - LINC01767	rs1417770	rs1417770	3e-06	ear morphology	GCST005192
1	59471631	59005959	Lobe attachment (rater-scored or self-reported)	66,741 European ancestry individuals, 5,062 Hispanic individuals, 2,857 Han Chinese ancestry individuals	JUN-DT	rs12023539	rs12023539	2e-07	ear morphology	GCST005192
1	60950128	60484456	Facial morphology (factor 19)	2,187 European ancestry individuals	LINC02778 - LINC01748	rs200376730-A	rs200376730	3e-06	facial morphology	GCST004323	A
1	60997570	60531898	Facial morphology traits (63 three-dimensional facial segments)	2,329 European ancestry individuals	LINC01748	rs4916068	rs4916068	5e-10	facial morphology	GCST007989
1	61020499	60554827	Facial morphology (segment 11)	4,680 European ancestry individuals	LINC01748	rs4916071-A	rs4916071	2e-51	facial morphology	GCST90007191	A
1	61058816	60593144	Hyperopia	10,828 European ancestry hyperopia cases, 21,416 European ancestry emmetropia controls	LINC01748	rs1563953	rs1563953	6e-06	near/farsightedness	GCST012401
1	61060280	60594608	Facial morphology (factor 19)	2,187 European ancestry individuals	LINC01748	rs7555117-C	rs7555117	2e-06	facial morphology	GCST004323	C
1	61082925	60617253	Facial morphology (multitrait analysis)	10,115 European ancestry individuals	LINC01748	rs2989477-T	rs2989477	2e-24	facial morphology	GCST90250819	T
1	61264342	60798670	Myopia	27,993 European ancestry cases, 36,275 European ancestry controls	LINC01748 - NFIA	rs6650097-A	rs6650097	2e-10	near/farsightedness	GCST90134549	A
1	61265635	60799963	Facial morphology (factor 12, vertical position of sublabial sulcus relative to central midface)	2,187 European ancestry individuals	LINC01748 - NFIA	rs2211560-T	rs2211560	7e-07	facial morphology	GCST004316	T
1	61322088	60856416	Myopia (PheCode 367.1)	20,300 African American or Afro-Caribbean cases, 84,944 African American or Afro-Caribbean controls, 9,317 Hispanic or Latin American cases, 42,799 Hispanic or Latin American controls, 1,535 East Asian ancestry cases, 4,339 East Asian ancestry controls, 65,574 European ancestry cases, 333,242 European ancestry controls	LINC01748 - NFIA	rs310160-A	rs310160	3e-14	near/farsightedness	GCST90480074	A
1	61342229	60876557	Spherical equivalent or myopia (age of diagnosis)	145,366 European ancestry individuals, 2,610 Erasmus Rucphen (founder/genetic isolate) individuals, 509 Talana (founder/genetic isolate) individuals, 15,044 East Asian ancestry individuals, 2,275 Malay ancestry individuals, 2,110 Indian ancestry individuals, 2,506 Asian ancestry individuals	NFIA	rs11589487-A	rs11589487	3e-11	near/farsightedness	GCST006291	A
1	61690161	61224489	Hair color	approximately 452,000 European ancestry individuals	NFIA	rs76732304	rs76732304	1e-15	hair color	GCST007082
1	61700259	61234587	Blond vs. brown/black hair color	39,397 British ancestry blond hair individuals, 283,920 British ancestry brown or black hair individuals	NFIA	rs17377218	rs17377218	4e-09	hair color	GCST006988
1	61709825	61244153	Skin pigmentation	762 Cuban ancestry individuals		Chr:1:61244153		9e-06	skin color	GCST008518
1	61807304	61341632	Myopia (PheCode 367.1)	65,574 European ancestry cases, 333,242 European ancestry controls		chr1:61341632-T		4e-15	near/farsightedness	GCST90475880	T
1	62058650	61592978	Hyperopia	10,828 European ancestry hyperopia cases, 21,416 European ancestry emmetropia controls	NFIA - TM2D1	rs150591197	rs150591197	2e-06	near/farsightedness	GCST012401
1	62661792	62196120	Lip morphology	5,643 Korean ancestry individuals	L1TD1	rs6656763-G	rs6656763	9e-06	mouth/lip morphology	GCST006109	G
1	63560852	63095181	High myopia	3,164 European ancestry high myopic cases, 21,416 European ancestry emmetropia controls	LINC01739 - LINC00466	rs139190063	rs139190063	8e-06	near/farsightedness	GCST012403
1	64032283	63566612	Eye color	157,485 European ancestry individuals	EFCAB7, ITGB3BP	rs1740397-A	rs1740397	1e-10	eye color	GCST012219	A
1	67508888	67043205	Low myopia	11,197 European ancestry low myopic cases, 21,416 European ancestry emmetropia controls	SLC35D1	rs199919594	rs199919594	4e-06	near/farsightedness	GCST012402
1	68861257	68395574	Facial morphology (nose roundness 1)	6,169 Latin American individuals	ELOCP18 - RPE65	rs3118389	rs3118389	5e-08	facial morphology	GCST90026554
1	68892089	68426406	Facial morphology (multitrait analysis)	10,115 European ancestry individuals	ELOCP18 - RPE65	rs3125890-T	rs3125890	3e-08	facial morphology	GCST90250819	T
1	70675026	70209343	Low myopia	11,197 European ancestry low myopic cases, 21,416 European ancestry emmetropia controls	SRSF11	rs112866042	rs112866042	8e-06	near/farsightedness	GCST012402
1	71591185	71125502	Facial morphology (factor 13, vertical position of alar curvature relative to upper lip)	2,187 European ancestry individuals	ZRANB2-DT	rs199814749-CT	rs199814749	4e-06	facial morphology	GCST004317	CT
1	71819148	71353465	Facial morphology (factor 13, vertical position of alar curvature relative to upper lip)	2,187 European ancestry individuals	ZRANB2-DT	rs116133561-G	rs116133561	7e-07	facial morphology	GCST004317	G
1	75634995	75169310	Facial morphology (segment 61)	4,680 European ancestry individuals	LHX8 - RNU6-622P	rs79297754-A	rs79297754	1e-09	facial morphology	GCST90007241	A
1	78566626	78100942	Red vs non-red hair color	34 Iberian ancestry cases, 4,945 Iberian ancestry controls	GIPC2	rs757505521-TAC	rs757505521	2e-08	hair color	GCST90255681	TAC
1	79481653	79015968	Facial morphology (factor 5, width of mouth relative to central midface)	2,187 European ancestry individuals	ADGRL4	rs12565500-A	rs12565500	4e-06	facial morphology	GCST004309	A
1	81062340	80596655	Facial morphology (factor 6, height of vermillion lower lip)	2,187 European ancestry individuals	LINC01781	rs77246228-G	rs77246228	8e-07	facial morphology	GCST004310	G
1	81643385	81177700	Facial morphology (factor 22)	2,187 European ancestry individuals		1:81177700-A		2e-06	facial morphology	GCST004326	A
1	81708846	81243161	Facial morphology (segment 11)	4,680 European ancestry individuals	RPL7P10 - RN7SKP247	rs12070922-A	rs12070922	4e-09	facial morphology	GCST90007191	A
1	83633834	83168151	Facial morphology (factor 18)	2,187 European ancestry individuals	LINC01725	rs202166786-C	rs202166786	2e-06	facial morphology	GCST004322	C
1	85780864	85315181	Lobe attachment (rater-scored or self-reported)	66,741 European ancestry individuals, 5,062 Hispanic individuals, 2,857 Han Chinese ancestry individuals	BCL10-AS1	rs35079454	rs35079454	3e-10	ear morphology	GCST005192
1	85897570	85431887	Lobe attachment (rater-scored or self-reported)	66,741 European ancestry individuals, 5,062 Hispanic individuals, 2,857 Han Chinese ancestry individuals	BCL10-AS1, DDAH1	rs17384381	rs17384381	3e-09	ear morphology	GCST005192
1	92098152	91632595	Facial phenotypes (right palpebral fissure length)	272 Korean ancestry individuals	WDR82P2 - HSP90B3P	rs12137034	rs12137034	6e-06	facial width	GCST90162606
1	94143719	93678163	Hair color	approximately 452,000 European ancestry individuals	BCAR3	rs1011903	rs1011903	6e-10	hair color	GCST007082
1	98636199	98170643	Facial morphology (factor 22)	2,187 European ancestry individuals	NFU1P2 - LINC01776	rs72737855-C	rs72737855	3e-07	facial morphology	GCST004326	C
1	99524047	99058491	Myopia (pathological)	187 European ancestry cases, 1064 European ancestry controls	PLPPR5-AS1, PLPPR5	rs10747502	rs10747502	1e-09	near/farsightedness	GCST001712
1	102272312	101806756	freckles	960 Polish individuals	OLFM3		rs10874518		freckles	Kukla-Bartoszek_2019	C
1	103335337	102869781	High myopia	3,164 European ancestry high myopic cases, 21,416 European ancestry emmetropia controls	OLFM3 - COL11A1	rs148528197	rs148528197	2e-06	near/farsightedness	GCST012403
1	105402516	104859894	Androgenetic alopecia	275 East Asian ancestry cases, 146 East Asian ancestry controls	THAP3P1 - CDK4P1	rs80008664-A	rs80008664	2e-07	androgenetic alopecia	GCST90257014	A
1	107463430	106920808	Facial morphology (factor 20)	2,187 European ancestry individuals	LINC01661 - PRMT6	rs115579450-T	rs115579450	2e-06	facial morphology	GCST004324	T
1	107616641	107074019	Facial morphology (factor 21, depth of nasal alae)	2,187 European ancestry individuals	PRMT6 - NTNG1	rs9435341-T	rs9435341	8e-07	facial morphology	GCST004325	T
1	108204516	107661894	Skin pigmentation	762 Cuban ancestry individuals		Chr:1:107661894		9e-06	skin color	GCST008518
1	108229994	107687372	Facial wrinkles (principal components analysis)	6,254 Latin American individuals	VAV3	rs2504460-G	rs2504460	1e-08	facial wrinkling	GCST012105	G
1	110724488	110181866	Skin reflectance	27,254 European ancestry individuals	SLC6A17	rs535930-A	rs535930	4e-09	skin color	GCST90246327	A
1	112705328	112162706	Dental anomalies (Tooth Agenesis, impaction and Rotation)	3,579 individuals	LINC02884	rs1838002-G	rs1838002	6e-06	dentition	GCST90204169	G
1	113418415	112875793	Spherical equivalent or myopia (age of diagnosis)	145,366 European ancestry individuals, 2,610 Erasmus Rucphen (founder/genetic isolate) individuals, 509 Talana (founder/genetic isolate) individuals, 15,044 East Asian ancestry individuals, 2,275 Malay ancestry individuals, 2,110 Indian ancestry individuals, 2,506 Asian ancestry individuals	SLC16A1-AS1	rs1237670-A	rs1237670	6e-09	near/farsightedness	GCST006291	A
1	113452233	112909611	Hyperopia	10,828 European ancestry hyperopia cases, 21,416 European ancestry emmetropia controls	SLC16A1-AS1	rs7550843	rs7550843	5e-06	near/farsightedness	GCST012401
1	118879557	118336934	Male-pattern baldness	25,662 British ancestry cases, 17,928 British ancestry controls	RNA5SP56 - PSMC1P12	rs12752809-C	rs12752809	1e-11	androgenetic alopecia	GCST005116	C
1	118881689	118339066	Male-pattern baldness	9,009 European ancestry cases, 8,491 European ancestry controls	RNA5SP56 - PSMC1P12	rs12083887	rs12083887	9e-14	androgenetic alopecia	GCST003983
1	119023640	118481017	Facial morphology	10,115 European ancestry individuals	RNA5SP56 - PSMC1P12	rs1229119-T	rs1229119	2e-08	facial morphology	GCST009464	T
1	119027515	118484892	Facial morphology (multitrait analysis)	10,115 European ancestry individuals	RNA5SP56 - PSMC1P12	rs1146311-G	rs1146311	6e-10	facial morphology	GCST90250819	G
1	119030698	118488075	Folding of antihelix	4,919 Latin American individuals	RNA5SP56 - PSMC1P12	rs10923574	rs10923574	4e-07	ear morphology	GCST002996
1	119097927	118555304	Sib-shared facial trait 590; Facial segment 25; 3D morphology of the cheeks	8,246 European ancestry individuals	RNA5SP56 - PSMC1P12	rs71070745	rs71070745	2e-08	facial morphology	GCST90016103
1	119438823	118896200	Male-pattern baldness	25,662 British ancestry cases, 17,928 British ancestry controls	TBX15	rs111668293-TG	rs111668293	3e-19	androgenetic alopecia	GCST005116	TG
1	119466374	118923751	Facial morphology traits (59 NSCL/P endophenotypic segments)	8,246 European ancestry individuals	TBX15	rs1766793	rs1766793	2e-11	facial morphology	GCST011429
1	119501103	118958480	Lobe attachment (rater-scored or self-reported)	66,741 European ancestry individuals, 5,062 Hispanic individuals, 2,857 Han Chinese ancestry individuals	TBX15	rs12144610	rs12144610	1e-16	ear morphology	GCST005192
1	119608826	119066203	Lobe attachment (rater-scored or self-reported)	66,741 European ancestry individuals, 5,062 Hispanic individuals, 2,857 Han Chinese ancestry individuals	WARS2	rs115575488	rs115575488	3e-09	ear morphology	GCST005192
1	119668640	119126017	Pierre Robin Sequence endophenotypic score	8,246 European ancestry individuals	WARS2	rs10923754	rs10923754	5e-11	facial morphology	GCST90245763
1	119715178	119172555	Lobe attachment (rater-scored or self-reported)	66,741 European ancestry individuals, 5,062 Hispanic individuals, 2,857 Han Chinese ancestry individuals	WARS2-AS1	rs143745495	rs143745495	1e-07	ear morphology	GCST005192
1	119762175	119219552	Facial morphology traits (63 three-dimensional facial segments)	2,329 European ancestry individuals	RPL6P2, WARS2-AS1	rs72691108	rs72691108	6e-14	facial morphology	GCST007989
1	119783223	119240600	Monobrow	69,284 European ancestry individuals	WARS2-AS1	rs6676180	rs6676180	4e-11	eyebrow thickness	GCST003996
1	121222388	121480590	Facial morphology (factor 18)	2,187 European ancestry individuals		1:121480590-T		5e-06	facial morphology	GCST004322	T
1	151895093	151922617	Hair morphology	4,845 European ancestry individuals from 2,892 families, 16,140 European ancestry individuals	THEM4 - KRT8P28	rs10788819-T	rs10788819	2e-08	hair structure	GCST000519	T
1	151910049	151937573	Hair curvature (quantitative)	2,225 European ancestry individuals	THEM4 - KRT8P28	rs111623044	rs111623044	2e-06	hair structure	GCST011641
1	151964935	151992459	Hair curvature (observational)	2,225 European ancestry individuals	S100A10	rs41265236	rs41265236	2e-10	hair structure	GCST011640
1	152027015	152054539	Hair curvature (quantitative)	2,225 European ancestry individuals	S100A11 - SPTLC1P4	rs12130862	rs12130862	9e-09	hair structure	GCST011641
1	152037515	152065039	Hair morphology	4,845 European ancestry individuals from 2,892 families, 16,140 European ancestry individuals	S100A11 - SPTLC1P4	rs3124314-T	rs3124314	4e-06	hair structure	GCST000519	T
1	152062767	152090291	Common traits (Other)	9,126 European ancestry individuals	TCHHL1 - TCHH	rs17646946-A	rs17646946	2e-42	hair structure	GCST000706	A
1	152136230	152163754	Hair curvature (quantitative)	2,225 European ancestry individuals	RPTN - CCDST	rs4845418	rs4845418	2e-06	hair structure	GCST011641
1	152454591	152482115	Hair morphology	4,845 European ancestry individuals from 2,892 families, 16,140 European ancestry individuals	CCDST - LCE5A	rs908922-A	rs908922	4e-06	hair structure	GCST000519	A
1	152493154	152520678	Common traits (Other)	9,126 European ancestry individuals	CRCT1 - LCE3E	rs499697-G	rs499697	1e-10	hair structure	GCST000706	G
1	153212859	153240383	Hair color	approximately 452,000 European ancestry individuals	RPLP0P4 - LORICRIN	rs1329101	rs1329101	3e-11	hair color	GCST007082
1	155025307	155052831	Facial morphology (segment 41)	2,595 Tanzanian ancestry individuals	ADAM15	rs58409393	rs58409393	2e-08	facial morphology	GCST90044818
1	155106054	155133578	Hair color	approximately 452,000 European ancestry individuals	EFNA1	rs4390169	rs4390169	4e-15	hair color	GCST007082
1	156856956	156887164	Skin pigmentation (conditioned on rs1426654 and rs35397)	1,047 Hispanic/Latin American individuals, 684 Cape Verdian individuals, 373 African American individuals		Chr:1:156887164		5e-06	skin color	GCST008516
1	157429141	157459351	High myopia	3,164 European ancestry high myopic cases, 21,416 European ancestry emmetropia controls	LINC02772 - FCRL5	rs61800544	rs61800544	2e-07	near/farsightedness	GCST012403
1	158038598	158068808	Myopia	27,993 European ancestry cases, 36,275 European ancestry controls	KIRREL1	rs34536198-A	rs34536198	2e-09	near/farsightedness	GCST90134549	A
1	158053024	158083234	Spherical equivalent or myopia (age of diagnosis)	145,366 European ancestry individuals, 2,610 Erasmus Rucphen (founder/genetic isolate) individuals, 509 Talana (founder/genetic isolate) individuals, 15,044 East Asian ancestry individuals, 2,275 Malay ancestry individuals, 2,110 Indian ancestry individuals, 2,506 Asian ancestry individuals	KIRREL1	rs11802995-A	rs11802995	6e-10	near/farsightedness	GCST006291	A
1	163343720	163373930	Facial morphology (factor 23)	2,187 European ancestry individuals	NUF2 - RNA5SP62	rs11428640-CA	rs11428640	3e-06	facial morphology	GCST004327	CA
1	164194472	164225235	Low myopia	11,197 European ancestry low myopic cases, 21,416 European ancestry emmetropia controls	U3 - NMNAT1P2	rs11396505	rs11396505	5e-06	near/farsightedness	GCST012402
1	164194822	164225585	Myopia	27,993 European ancestry cases, 36,275 European ancestry controls	U3 - NMNAT1P2	rs560347321-T	rs560347321	7e-13	near/farsightedness	GCST90134549	T
1	164208213	164238976	Myopia (age of diagnosis)	104,293 European ancestry individuals	U3 - NMNAT1P2	rs57382675-A	rs57382675	3e-15	near/farsightedness	GCST006290	A
1	168104561	168135323	Hair color	approximately 452,000 European ancestry individuals	GPR161	rs34914771	rs34914771	5e-11	hair color	GCST007082
1	168568911	168599673	Axial length in high myopia	350 Chinese ancestry individuals	XCL1 - DPT	rs1933090	rs1933090	8e-07	near/farsightedness	GCST90271571
1	168569842	168600604	Axial length in high myopia	350 Chinese ancestry individuals	XCL1 - DPT	rs7537905	rs7537905	8e-07	near/farsightedness	GCST90271571
1	169651044	169681903	Acne (severe)	1,031 Han Chinese ancestry cases, 1,031 Han Chinese ancestry controls	FIRRM	rs7531806-A	rs7531806	1e-08	acne	GCST002329	A
1	170341522	170372381	Male-pattern baldness	9,009 European ancestry cases, 8,491 European ancestry controls	HAUS4P1 - GORAB-AS1	rs78003935	rs78003935	1e-09	androgenetic alopecia	GCST003983
1	170397235	170428094	Lobe attachment (rater-scored or self-reported)	66,741 European ancestry individuals, 5,062 Hispanic individuals, 2,857 Han Chinese ancestry individuals	HAUS4P1 - GORAB-AS1	rs35841079	rs35841079	9e-08	ear morphology	GCST005192
1	170501456	170532315	Male-pattern baldness	25,662 British ancestry cases, 17,928 British ancestry controls	GORAB, GORAB-AS1	rs11578119-C	rs11578119	3e-20	androgenetic alopecia	GCST005116	C
1	170633896	170664755	Lobe attachment (rater-scored or self-reported)	66,741 European ancestry individuals, 5,062 Hispanic individuals, 2,857 Han Chinese ancestry individuals	PRRX1	rs659580	rs659580	3e-08	ear morphology	GCST005192
1	170734890	170765749	Facial morphology (segment 9)	4,680 European ancestry individuals	PRRX1 - MROH9	rs10919462-A	rs10919462	3e-11	facial morphology	GCST90007189	A
1	170739814	170770673	Lobe attachment (rater-scored or self-reported)	66,741 European ancestry individuals, 5,062 Hispanic individuals, 2,857 Han Chinese ancestry individuals	PRRX1 - MROH9	rs200895399	rs200895399	2e-08	ear morphology	GCST005192
1	171162151	171193012	Hyperopia	10,828 European ancestry hyperopia cases, 21,416 European ancestry emmetropia controls	FMO2	rs146329779	rs146329779	2e-06	near/farsightedness	GCST012401
1	173428132	173458993	Facial morphology (factor 13, vertical position of alar curvature relative to upper lip)	2,187 European ancestry individuals	PRDX6-AS1, TNFSF4	rs5778766-T	rs5778766	8e-07	facial morphology	GCST004317	T
1	174000067	174030929	Maximum cranial length	4,419 European ancestry individuals		chr1:174030929-TTTCCTTCCTTCCTTCC		5e-06	cranial shape	GCST005938	TTTCCTTCCTTCCTTCC
1	177486382	177517247	Sib-shared facial trait 32; Facial segment 1; 3D morphology of the full face	8,246 European ancestry individuals	LINC01645 - LINC01741	rs1321774	rs1321774	4e-08	facial morphology	GCST90015545
1	179254597	179285462	acne vulgaris	20,165 European ancestry cases, 595,231 European ancestry controls	COX5BP8 - SOAT1	rs404818-T	rs404818	1e-08	acne	GCST90092000	T
1	181106776	181137640	Sib-shared facial trait 609; Facial segment 25; 3D morphology of the cheeks	8,246 European ancestry individuals	LINC01732	rs6695444	rs6695444	6e-11	facial morphology	GCST90016122
1	182939972	182970837	Acne (PheCode 706.1)	5,873 European ancestry cases, 437,092 European ancestry controls		chr1:182970837-G		2e-13	acne	GCST90476211	G
1	182974750	183005615	Acne (PheCode 706.1)	4,324 African American or Afro-Caribbean cases, 114,193 African American or Afro-Caribbean controls, 1,759 Hispanic or Latin American cases, 56,642 Hispanic or Latin American controls, 306 East Asian ancestry cases, 6,354 East Asian ancestry controls, 5,873 European ancestry cases, 437,092 European ancestry controls	RNU6-41P - LAMC1	rs4652757-T	rs4652757	7e-12	acne	GCST90480481	T
1	183122718	183153583	Acne (severe)	5,602 European ancestry cases, 21,120 European ancestry controls	LAMC1 - LAMC2	rs10911268-C	rs10911268	4e-12	acne	GCST007234	C
1	183166970	183197835	acne vulgaris	34,422 European ancestry cases, 364,991 European ancestry controls	LAMC2	rs3118181-T	rs3118181	3e-10	acne	GCST90245818	T
1	186044847	186075715	Lobe attachment (rater-scored or self-reported)	66,741 European ancestry individuals, 5,062 Hispanic individuals, 2,857 Han Chinese ancestry individuals	HMCN1	rs10752961	rs10752961	5e-06	ear morphology	GCST005192
1	186771695	186802563	Skin pigmentation (conditioned on rs1426654 and rs35397)	1,047 Hispanic/Latin American individuals, 684 Cape Verdian individuals, 373 African American individuals		Chr:1:186802563		4e-06	skin color	GCST008516
1	187297883	187328751	Facial morphology (factor 12, vertical position of sublabial sulcus relative to central midface)	2,187 European ancestry individuals	LINC01036	rs1285495-G	rs1285495	3e-06	facial morphology	GCST004316	G
1	192524993	192555863	Hair color	approximately 452,000 European ancestry individuals	RGS21 - RGS1	rs3011685	rs3011685	3e-21	hair color	GCST007082
1	195140568	195171438	Hair curvature (quantitative)	2,225 European ancestry individuals	RNU6-983P - LINC01724	rs76975266	rs76975266	5e-07	hair structure	GCST011641
1	197329041	197359911	Facial morphology traits (63 three-dimensional facial segments)	2,329 European ancestry individuals	CRB1	rs2821116	rs2821116	3e-19	facial morphology	GCST007989
1	197352969	197383839	Sib-shared facial trait 897; Facial segment 53; 3D morphology of the chin	8,246 European ancestry individuals	CRB1	rs2759656	rs2759656	2e-30	facial morphology	GCST90016410
1	197534606	197565476	Facial morphology (multitrait analysis)	10,115 European ancestry individuals	DENND1B	rs66660353-C	rs66660353	4e-49	facial morphology	GCST90250819	C
1	197596505	197627375	Pierre Robin Sequence endophenotypic score	8,246 European ancestry individuals	DENND1B	rs144905143	rs144905143	9e-22	facial morphology	GCST90245763
1	199634598	199665470	Facial phenotypes (interpalpebral superius length)	272 Korean ancestry individuals	LINC02789 - RNU6-778P	rs10919736	rs10919736	8e-06	facial width	GCST90162603
1	200048414	200079286	High myopia	3,164 European ancestry high myopic cases, 21,416 European ancestry emmetropia controls	NR5A2	rs540928376	rs540928376	2e-06	near/farsightedness	GCST012403
1	200311910	200342782	Spherical equivalent or myopia (age of diagnosis)	145,366 European ancestry individuals, 2,610 Erasmus Rucphen (founder/genetic isolate) individuals, 509 Talana (founder/genetic isolate) individuals, 15,044 East Asian ancestry individuals, 2,275 Malay ancestry individuals, 2,110 Indian ancestry individuals, 2,506 Asian ancestry individuals	LINC00862	rs2225986-A	rs2225986	2e-15	near/farsightedness	GCST006291	A
1	200319194	200350066	Myopia	27,993 European ancestry cases, 36,275 European ancestry controls	LINC00862	rs2808485-T	rs2808485	8e-09	near/farsightedness	GCST90134549	T
1	200336075	200366947	Myopia	106,086 European ancestry cases, 85,757 European ancestry controls	LINC00862	rs2808510	rs2808510	3e-17	near/farsightedness	GCST003997
1	200383087	200413959	Hyperopia	10,828 European ancestry hyperopia cases, 21,416 European ancestry emmetropia controls	ZNF281 - KIF14	rs4915203	rs4915203	2e-06	near/farsightedness	GCST012401
1	200881940	200912812	acne vulgaris	20,165 European ancestry cases, 595,231 European ancestry controls	INAVA	rs296522-C	rs296522	3e-08	acne	GCST90092000	C
1	201006661	201037533	Lobe attachment (rater-scored or self-reported)	66,741 European ancestry individuals, 5,062 Hispanic individuals, 2,857 Han Chinese ancestry individuals	KIF21B - CACNA1S	rs6673267	rs6673267	2e-19	ear morphology	GCST005192
1	202289606	202320478	Acne (severe)	5,602 European ancestry cases, 21,120 European ancestry controls	LGR6 - UBE2T	rs788790-C	rs788790	9e-09	acne	GCST007234	C
1	202358947	202389819	acne vulgaris	34,422 European ancestry cases, 364,991 European ancestry controls	PPP1R12B	rs2696958-T	rs2696958	2e-10	acne	GCST90245818	T
1	203337412	203368284	Facial morphology (factor 18)	2,187 European ancestry individuals	FMOD - LARP7P1	rs2185645-A	rs2185645	1e-06	facial morphology	GCST004322	A
1	203356069	203386941	Facial morphology (factor 5, width of mouth relative to central midface)	2,187 European ancestry individuals	FMOD - LARP7P1	rs4291556-C	rs4291556	4e-06	facial morphology	GCST004309	C
1	204632065	204662937	Cutaneous melanoma or hair colour	36,760 European ancestry cutaneous melanoma cases, 375,188 European ancestry controls, 352,662 European ancestry individuals	LRRN2	rs2772233-A	rs2772233	1e-08	hair color	GCST010302	A
1	204943991	204974863	High myopia	1,632 Japanese ancestry cases, 1,586 Japanese ancestry controls	NFASC	rs2246661-C	rs2246661	3e-08	near/farsightedness	GCST010994	C
1	205655378	205686250	Hair color	approximately 452,000 European ancestry individuals	Metazoa_SRP - NUCKS1	rs1094647	rs1094647	6e-08	hair color	GCST007082
1	207424727	207251382	Myopia (PheCode 367.1)	20,300 African American or Afro-Caribbean cases, 84,944 African American or Afro-Caribbean controls, 9,317 Hispanic or Latin American cases, 42,799 Hispanic or Latin American controls, 1,535 East Asian ancestry cases, 4,339 East Asian ancestry controls, 65,574 European ancestry cases, 333,242 European ancestry controls	LINC02942	rs7545125-A	rs7545125	3e-18	near/farsightedness	GCST90480074	A
1	207488004	207314659	Spherical equivalent or myopia (age of diagnosis)	145,366 European ancestry individuals, 2,610 Erasmus Rucphen (founder/genetic isolate) individuals, 509 Talana (founder/genetic isolate) individuals, 15,044 East Asian ancestry individuals, 2,275 Malay ancestry individuals, 2,110 Indian ancestry individuals, 2,506 Asian ancestry individuals	LINC02942 - CD55	rs1858001-C	rs1858001	3e-13	near/farsightedness	GCST006291	C
1	207508099	207334754	Myopia	27,993 European ancestry cases, 36,275 European ancestry controls	CD55	rs28738985-C	rs28738985	7e-14	near/farsightedness	GCST90134549	C
1	207516361	207343016	Hypermetropia (PheCode 367.8)	16,235 African American or Afro-Caribbean cases, 90,700 African American or Afro-Caribbean controls, 8,188 Hispanic or Latin American cases, 44,636 Hispanic or Latin American controls, 941 East Asian ancestry cases, 5,288 East Asian ancestry controls, 73,817 European ancestry cases, 320,870 European ancestry controls	CD55	rs2661358-A	rs2661358	9e-13	near/farsightedness	GCST90480076	A
1	207618273	207444928	Hypermetropia (PheCode 367.8)	73,817 European ancestry cases, 320,870 European ancestry controls		chr1:207444928-C		1e-16	near/farsightedness	GCST90475882	C
1	207692868	207519523	Myopia (PheCode 367.1)	65,574 European ancestry cases, 333,242 European ancestry controls		chr1:207519523-T		5e-19	near/farsightedness	GCST90475880	T
1	208062973	207889628	Spherical equivalent or myopia (age of diagnosis)	145,366 European ancestry individuals, 2,610 Erasmus Rucphen (founder/genetic isolate) individuals, 509 Talana (founder/genetic isolate) individuals, 15,044 East Asian ancestry individuals, 2,275 Malay ancestry individuals, 2,110 Indian ancestry individuals, 2,506 Asian ancestry individuals	CD34	rs2745953-A	rs2745953	8e-09	near/farsightedness	GCST006291	A
1	208092269	207918924	Facial morphology (factor 18)	2,187 European ancestry individuals	LINC02767	rs6663390-T	rs6663390	3e-06	facial morphology	GCST004322	T
1	210031948	209858603	Monobrow	69,284 European ancestry individuals	UTP25 - SYT14	rs7542091	rs7542091	2e-11	eyebrow thickness	GCST003996
1	210664013	210490669	Hyperopia	10,828 European ancestry hyperopia cases, 21,416 European ancestry emmetropia controls	HHAT	rs138646407	rs138646407	7e-07	near/farsightedness	GCST012401
1	210801563	210628219	High myopia	3,164 European ancestry high myopic cases, 21,416 European ancestry emmetropia controls	HHAT	rs4282879	rs4282879	8e-07	near/farsightedness	GCST012403
1	211352625	211179283	Blond vs. brown/black hair color	39,397 British ancestry blond hair individuals, 283,920 British ancestry brown or black hair individuals	KCNH1 - PRELID1P5	rs1338356	rs1338356	7e-09	hair color	GCST006988
1	211353950	211180608	Hair color	approximately 452,000 European ancestry individuals	KCNH1 - PRELID1P5	rs3125847	rs3125847	5e-10	hair color	GCST007082
1	211702179	211528837	Facial morphology (factor 7, width of cartilaginous portion of nose)	2,187 European ancestry individuals	RD3 - SLC30A1	rs1977876-T	rs1977876	3e-06	facial morphology	GCST004311	T
1	211955597	211782255	Red vs non-red hair color	34 Iberian ancestry cases, 4,945 Iberian ancestry controls	LPGAT1	rs74944665-A	rs74944665	1e-09	hair color	GCST90255681	A
1	212424227	212250885	Hyperopia	10,828 European ancestry hyperopia cases, 21,416 European ancestry emmetropia controls	LINC02608	rs71646153	rs71646153	1e-06	near/farsightedness	GCST012401
1	212426172	212252830	Hair color	approximately 452,000 European ancestry individuals	LINC02608	rs351376	rs351376	2e-08	hair color	GCST007082
1	212579800	212406458	Low myopia vs hyperopia	11,197 European ancestry low myopia cases, 10,828 European ancestry hyperopia cases		chr1:212406458		9e-06	near/farsightedness	GCST012400
1	213126565	212953223	Eye color	3871 European ancestry individuals	VASH2	rs3002288-A	rs3002288	7e-08	eye color	GCST001929	A
1	214316775	214143432	Facial morphology (factor 15, philtrum width)	2,187 European ancestry individuals	LINC02775	rs145984379-T	rs145984379	3e-06	facial morphology	GCST004319	T
1	214525086	214351743	Skin reflectance (Melanin index)	720 South Asian ancestry individuals		chr1:214351743-T		6e-06	skin color	GCST007739	T
1	214597586	214424243	Hair color	approximately 452,000 European ancestry individuals	PTPN14	rs113614987	rs113614987	2e-08	hair color	GCST007082
1	214673271	214499928	Cutaneous melanoma or hair colour	36,760 European ancestry cutaneous melanoma cases, 375,188 European ancestry controls, 352,662 European ancestry individuals	PTPN14	rs7533482-T	rs7533482	2e-13	hair color	GCST010302	T
1	215898222	215724880	Skin reflectance (Melanin index)	720 South Asian ancestry individuals	USH2A	rs17025239-A	rs17025239	8e-06	skin color	GCST007739	A
1	218841163	218667821	Acne (PheCode 706.1)	4,324 African American or Afro-Caribbean cases, 114,193 African American or Afro-Caribbean controls, 1,759 Hispanic or Latin American cases, 56,642 Hispanic or Latin American controls, 306 East Asian ancestry cases, 6,354 East Asian ancestry controls, 5,873 European ancestry cases, 437,092 European ancestry controls	U3 - NXNP1	rs11583395-A	rs11583395	1e-14	acne	GCST90480481	A
1	218844906	218671564	Acne (severe)	1,893 European ancestry cases, 5,132 European ancestry controls	U3 - NXNP1	rs1159268-A	rs1159268	4e-08	acne	GCST002481	A
1	218847990	218674648	Acne (severe)	5,602 European ancestry cases, 21,120 European ancestry controls	U3 - NXNP1	rs6684868-A	rs6684868	2e-10	acne	GCST007234	A
1	218858745	218685403	acne vulgaris	34,422 European ancestry cases, 364,991 European ancestry controls	U3 - NXNP1	rs1481362-A	rs1481362	5e-22	acne	GCST90245818	A
1	219021332	218847990	Acne (PheCode 706.1)	5,873 European ancestry cases, 437,092 European ancestry controls		chr1:218847990-G		2e-13	acne	GCST90476211	G
1	219631744	219458402	acne vulgaris	20,165 European ancestry cases, 595,231 European ancestry controls	LYPLAL1-AS1	rs6684734-G	rs6684734	5e-10	acne	GCST90092000	G
1	219642188	219468846	Nose size	67,023 European ancestry individuals	LYPLAL1-AS1	rs5781117	rs5781117	2e-10	nose morphology	GCST003999
1	219646807	219473465	acne vulgaris	34,422 European ancestry cases, 364,991 European ancestry controls	LYPLAL1-AS1	rs6541229-G	rs6541229	4e-08	acne	GCST90245818	G
1	219712930	219539588	double Eyelid	26,806 Chinese individuals	LOC102723886		rs10779357	4.77×10-1	double eyelid	Wang_2022	A/G
1	219721283	219547941	Acne (severe)	5,602 European ancestry cases, 21,120 European ancestry controls	LYPLAL1-AS1	rs11118336-C	rs11118336	1e-06	acne	GCST007234	C
1	219778959	219605617	High myopia	1,632 Japanese ancestry cases, 1,586 Japanese ancestry controls	LYPLAL1-AS1 - ZC3H11B	rs12032649-G	rs12032649	2e-11	near/farsightedness	GCST010994	G
1	219790221	219616879	Spherical equivalent or myopia (age of diagnosis)	145,366 European ancestry individuals, 2,610 Erasmus Rucphen (founder/genetic isolate) individuals, 509 Talana (founder/genetic isolate) individuals, 15,044 East Asian ancestry individuals, 2,275 Malay ancestry individuals, 2,110 Indian ancestry individuals, 2,506 Asian ancestry individuals	ZC3H11B - SLC30A10	rs11118367-T	rs11118367	3e-13	near/farsightedness	GCST006291	T
1	219962804	219789462	Myopia (PheCode 367.1)	65,574 European ancestry cases, 333,242 European ancestry controls		chr1:219789462-T		4e-17	near/farsightedness	GCST90475880	T
1	221894239	221720897	Hyperopia	10,828 European ancestry hyperopia cases, 21,416 European ancestry emmetropia controls	DUSP10	rs191465650	rs191465650	3e-06	near/farsightedness	GCST012401
1	223109934	222936592	Facial morphology (factor 1, breadth of lateral portion of upper face)	2,187 European ancestry individuals	DISP1	rs2971996-G	rs2971996	4e-06	facial width	GCST004328	G
1	225736842	225549140	Low myopia	11,197 European ancestry low myopic cases, 21,416 European ancestry emmetropia controls	ENAH	rs111701809	rs111701809	6e-06	near/farsightedness	GCST012402
1	226797426	226609725	Iris color (L* coordinate)	377 East Asian ancestry individuals	STUM - ITPKB	rs6664080-C	rs6664080	8e-06	eye color	GCST005094	C
1	226909233	226721532	Hyperopia	10,828 European ancestry hyperopia cases, 21,416 European ancestry emmetropia controls	ITPKB	rs1289273	rs1289273	9e-07	near/farsightedness	GCST012401
1	227381056	227193355	Hair color	approximately 452,000 European ancestry individuals	CDC42BPA	rs112779011	rs112779011	7e-11	hair color	GCST007082
1	227503469	227315768	Blond vs. brown/black hair color	39,397 British ancestry blond hair individuals, 283,920 British ancestry brown or black hair individuals	CDC42BPA	rs11806180	rs11806180	1e-08	hair color	GCST006988
1	229917191	229781444	Red vs non-red hair color	34 Iberian ancestry cases, 4,945 Iberian ancestry controls	HMGB1P26 - LINC01682	rs116192418-A	rs116192418	8e-10	hair color	GCST90255681	A
1	230922951	230787205	Myopia (pathological)	187 European ancestry cases, 1064 European ancestry controls	CAPN9	rs12038826	rs12038826	7e-06	near/farsightedness	GCST001712
1	232317944	232182198	Facial morphology (factor 6, height of vermillion lower lip)	2,187 European ancestry individuals	DISC1 - RN7SL299P	rs1109916-C	rs1109916	3e-06	facial morphology	GCST004310	C
1	232614787	232479041	Hair color	approximately 452,000 European ancestry individuals	SIPA1L2	rs4649269	rs4649269	2e-08	hair color	GCST007082
1	235775017	235611717	Skin reflectance (Melanin index)	720 South Asian ancestry individuals	GNG4	rs6429197-C	rs6429197	7e-06	skin color	GCST007739	C
1	236046378	235883078	Hair color	approximately 452,000 European ancestry individuals	LYST	rs10803124	rs10803124	5e-15	hair color	GCST007082
1	236260644	236097344	Facial morphology (factor 20)	2,187 European ancestry individuals	NID1 - ACO2P2	rs10924182-G	rs10924182	2e-06	facial morphology	GCST004324	G
1	236378055	236214755	Sib-shared facial trait 1030; Facial segment 62; 3D morphology of the temples	8,246 European ancestry individuals	GPR137B, ERO1B	rs2141128	rs2141128	2e-08	facial morphology	GCST90016543
1	237558419	237395119	Low myopia	11,197 European ancestry low myopic cases, 21,416 European ancestry emmetropia controls	RYR2	rs140263733	rs140263733	4e-07	near/farsightedness	GCST012402
1	237800772	237637472	Sib-shared facial trait 1044; Facial segment 63; 3D morphology of the cheekbones	8,246 European ancestry individuals	RYR2	rs3753629	rs3753629	3e-09	cheekbone morphology	GCST90016557
1	240384323	240221023	Hair color	approximately 452,000 European ancestry individuals	FMN2	rs9661140	rs9661140	5e-10	hair color	GCST007082
1	240402653	240239353	Blond vs. brown/black hair color	39,397 British ancestry blond hair individuals, 283,920 British ancestry brown or black hair individuals	FMN2	rs7550088	rs7550088	2e-08	hair color	GCST006988
1	240747943	240584643	Facial phenotypes (right palpebral fissure length)	272 Korean ancestry individuals	GREM2	rs4571950	rs4571950	4e-06	facial width	GCST90162606
1	241096388	240933088	Facial morphology (factor 3, length of philtrum)	2,187 European ancestry individuals	RGS7	rs192393731-C	rs192393731	4e-06	facial morphology	GCST004307	C
1	241582948	241419648	Facial morphology (factor 5, width of mouth relative to central midface)	2,187 European ancestry individuals	RGS7 - FH	rs80107998-T	rs80107998	4e-06	facial morphology	GCST004309	T
1	242808341	242645039	Skin reflectance (Melanin index)	720 South Asian ancestry individuals	PLD5 - RSL24D1P4	rs10737883-C	rs10737883	3e-06	skin color	GCST007739	C
1	242988184	242824882	Low myopia vs hyperopia	11,197 European ancestry low myopia cases, 10,828 European ancestry hyperopia cases		chr1:242824882		9e-06	near/farsightedness	GCST012400
1	245248256	245084954	Facial morphology (factor 11, projection of the nose)	2,187 European ancestry individuals	EFCAB2	rs55933343-G	rs55933343	4e-06	facial morphology	GCST004315	G
1	245376084	245212782	double Eyelid	26,806 Chinese individuals	KIF26B		rs7549180	2.12×10-2	double eyelid	Wang_2022	C/A
1	246057733	245894431	Lobe attachment (rater-scored or self-reported)	66,741 European ancestry individuals, 5,062 Hispanic individuals, 2,857 Han Chinese ancestry individuals	SMYD3	rs35961285	rs35961285	5e-06	ear morphology	GCST005192
1	248689887	248526586	Low myopia	11,197 European ancestry low myopic cases, 21,416 European ancestry emmetropia controls	OR2G6	rs181103244	rs181103244	6e-06	near/farsightedness	GCST012402
1	249168436	248874237	Myopia (pathological)	187 European ancestry cases, 1064 European ancestry controls	ZNF692-DT - PGBD2	rs12032643	rs12032643	1e-09	near/farsightedness	GCST001712
2	72184	72184	Skin pigmentation	762 Cuban ancestry individuals		Chr:2:72184		6e-06	skin color	GCST008518
2	227066	227066	Myopia (PheCode 367.1)	65,574 European ancestry cases, 333,242 European ancestry controls		chr2:227066-G		3e-17	near/farsightedness	GCST90475880	G
2	242132	242132	Myopia (PheCode 367.1)	20,300 African American or Afro-Caribbean cases, 84,944 African American or Afro-Caribbean controls, 9,317 Hispanic or Latin American cases, 42,799 Hispanic or Latin American controls, 1,535 East Asian ancestry cases, 4,339 East Asian ancestry controls, 65,574 European ancestry cases, 333,242 European ancestry controls	SH3YL1	rs17713568-G	rs17713568	2e-14	near/farsightedness	GCST90480074	G
2	301051	301051	Spherical equivalent or myopia (age of diagnosis)	145,366 European ancestry individuals, 2,610 Erasmus Rucphen (founder/genetic isolate) individuals, 509 Talana (founder/genetic isolate) individuals, 15,044 East Asian ancestry individuals, 2,275 Malay ancestry individuals, 2,110 Indian ancestry individuals, 2,506 Asian ancestry individuals	ALKAL2 - LINC01865	rs6753137-T	rs6753137	2e-10	near/farsightedness	GCST006291	T
2	365786	365786	Skin reflectance (Melanin index)	720 South Asian ancestry individuals	LINC01865	rs74535542-G	rs74535542	8e-06	skin color	GCST007739	G
2	1642070	1638298	Hair color	approximately 452,000 European ancestry individuals	PXDN	rs12714332	rs12714332	4e-10	hair color	GCST007082
2	2591152	2587380	Skin pigmentation (conditioned on rs1426654 and rs35397)	1,047 Hispanic/Latin American individuals, 684 Cape Verdian individuals, 373 African American individuals		Chr:2:2587380		6e-06	skin color	GCST008516
2	2792075	2788303	Iris heterochromicity	377 East Asian ancestry individuals	MYT1L - LINC01250	rs72776813-A	rs72776813	4e-07	eye color	GCST005095	A
2	5892291	5752159	Maximum cranial length	4,419 European ancestry individuals	SOX11 - LINC01810	rs11679471-G	rs11679471	4e-06	cranial shape	GCST005938	G
2	6130176	5990044	Maximum cranial width	4,419 European ancestry individuals	SILC1	rs2693856-T	rs2693856	2e-07	facial width	GCST005940	T
2	6569566	6429434	Male-pattern baldness	25,662 British ancestry cases, 17,928 British ancestry controls	LINC01247 - LINC01824	rs6752754-A	rs6752754	8e-10	androgenetic alopecia	GCST005116	A
2	7200096	7059965	High myopia	3,164 European ancestry high myopic cases, 21,416 European ancestry emmetropia controls	RNF144A	rs574713163	rs574713163	2e-06	near/farsightedness	GCST012403
2	7915647	7775516	Freckles	4,984 Iberian ancestry individuals	LINC01871 - LINC00299	rs570521611-G	rs570521611	7e-09	freckles	GCST90255685	G
2	8781831	8641701	Facial skin melanin	730 Korean ancestry individuals	SNRPEP5 - ID2-AS1	rs117929211-A	rs117929211	1e-05	skin color	GCST90104590	A
2	12037179	11897053	Hair morphology	4,845 European ancestry individuals from 2,892 families, 16,140 European ancestry individuals	MIR3681HG	rs17605562-T	rs17605562	9e-06	hair structure	GCST000519	T
2	15833099	15692975	Skin reflectance (Melanin index)	720 South Asian ancestry individuals	LINC01804	rs6743428-A	rs6743428	6e-06	skin color	GCST007739	A
2	15961599	15821475	Hair morphology	4,845 European ancestry individuals from 2,892 families, 16,140 European ancestry individuals	LINC01804 - RNU5E-7P	rs7586898-C	rs7586898	2e-06	hair structure	GCST000519	C
2	16234068	16093946	Spherical equivalent or myopia (age of diagnosis)	145,366 European ancestry individuals, 2,610 Erasmus Rucphen (founder/genetic isolate) individuals, 509 Talana (founder/genetic isolate) individuals, 15,044 East Asian ancestry individuals, 2,275 Malay ancestry individuals, 2,110 Indian ancestry individuals, 2,506 Asian ancestry individuals	GACAT3 - CYRIA	rs28658452-A	rs28658452	4e-08	near/farsightedness	GCST006291	A
2	18246681	18065415	Sib-shared facial trait 927; Facial segment 56; 3D morphology of the middle forehead	8,246 European ancestry individuals	KCNS3	rs11887825	rs11887825	5e-08	facial morphology	GCST90016440
2	18721662	18540396	Facial morphology (segment 1)	4,680 European ancestry individuals	KCNS3 - RDH14	rs7558413-G	rs7558413	1e-10	facial morphology	GCST90007181	G
2	19277788	19078027	Facial morphology (segment 22)	4,680 European ancestry individuals	LINC01376	rs6715010-T	rs6715010	1e-14	facial morphology	GCST90007202	T
2	19773420	19573659	Facial morphology (segment 7)	4,680 European ancestry individuals	LINC01808 - CISD1P1	rs1427539-C	rs1427539	2e-09	facial morphology	GCST90007187	C
2	19995470	19795709	Monobrow	69,284 European ancestry individuals	LINC01808 - CISD1P1	rs12467812	rs12467812	3e-17	eyebrow thickness	GCST003996
2	20571631	20371870	Hair color	approximately 452,000 European ancestry individuals	PUM2 - SLC7A15P	rs11096659	rs11096659	1e-12	hair color	GCST007082
2	25393388	25170519	Red vs. brown/black hair color	15,731 British ancestry red hair individuals, 283,920 British ancestry brown or black hair individuals	POMC - LINC01381	rs76645364	rs76645364	1e-10	hair color	GCST006986
2	25404975	25182106	Hair color	approximately 452,000 European ancestry individuals	POMC - LINC01381	rs4665773	rs4665773	3e-21	hair color	GCST007082
2	25565907	25343038	Cutaneous melanoma or hair colour	36,760 European ancestry cutaneous melanoma cases, 375,188 European ancestry controls, 352,662 European ancestry individuals	DNMT3A - ARNILA	rs1550117-A	rs1550117	1e-08	hair color	GCST010302	A
2	25999211	25776342	Hair color	approximately 452,000 European ancestry individuals	ASXL2	rs28562485	rs28562485	6e-10	hair color	GCST007082
2	27648726	27425859	Hair color	approximately 452,000 European ancestry individuals	PPM1G - NRBP1	rs4665978	rs4665978	1e-15	hair color	GCST007082
2	28585808	28362941	Blond vs. brown/black hair color	39,397 British ancestry blond hair individuals, 283,920 British ancestry brown or black hair individuals	BABAM2 - FOSL2-AS1	rs4665412	rs4665412	4e-09	hair color	GCST006988
2	28613302	28390435	Hair color	approximately 452,000 European ancestry individuals	FOSL2-AS1	rs71443018	rs71443018	1e-212	hair color	GCST007082
2	28614304	28391437	Blond vs. brown/black hair color	39,397 British ancestry blond hair individuals, 283,920 British ancestry brown or black hair individuals	FOSL2-AS1	rs11680860-A	rs11680860	9e-35	hair color	GCST006988	A
2	28659534	28436667	Blond vs. brown/black hair color	39,397 British ancestry blond hair individuals, 283,920 British ancestry brown or black hair individuals	FOSL2 - PLB1	rs62139588	rs62139588	4e-08	hair color	GCST006988
2	28850496	28627629	Rosacea (PheCode 695.3)	14,815 European ancestry cases, 427,372 European ancestry controls		chr2:28627629-C		1e-11	rosacea	GCST90476178	C
2	29130781	28907915	Maximum cranial length	4,419 European ancestry individuals	WDR43	rs10676256-CA	rs10676256	5e-06	cranial shape	GCST005938	CA
2	29550491	29327625	Skin pigmentation	762 Cuban ancestry individuals		Chr:2:29327625		8e-06	skin color	GCST008518
2	31805826	31580756	Male-pattern baldness	9,009 European ancestry cases, 8,491 European ancestry controls	SRD5A2	rs9282858	rs9282858	2e-15	androgenetic alopecia	GCST003983
2	32181424	31956355	Male-pattern baldness	25,662 British ancestry cases, 17,928 British ancestry controls	MEMO1, DPY30	rs13021718-G	rs13021718	2e-26	androgenetic alopecia	GCST005116	G
2	33062281	32837214	Facial skin colour (CIELAB index b* value)	11,079 Korean ancestry individuals	LINC00486	rs6543678-T	rs6543678	6e-09	skin color	GCST90020056	T
2	37387802	37160659	Lobe attachment (rater-scored or self-reported)	66,741 European ancestry individuals, 5,062 Hispanic individuals, 2,857 Han Chinese ancestry individuals	EIF2AK2 - SULT6B1	rs12475964	rs12475964	1e-06	ear morphology	GCST005192
2	37867611	37640468	Hair color	approximately 452,000 European ancestry individuals	CDC42EP3-AS1	rs1468663	rs1468663	7e-09	hair color	GCST007082
2	37905658	37678515	Facial morphology (factor 5, width of mouth relative to central midface)	2,187 European ancestry individuals	CDC42EP3-AS1, CDC42EP3	rs116711337-C	rs116711337	4e-06	facial morphology	GCST004309	C
2	42137293	41910153	Pierre Robin Sequence endophenotypic score	8,246 European ancestry individuals	LINC01913 - LINC01914	rs6749233	rs6749233	1e-12	facial morphology	GCST90245763
2	42145217	41918077	Hair color	approximately 452,000 European ancestry individuals	LINC01913 - LINC01914	rs2888814	rs2888814	2e-60	hair color	GCST007082
2	42167323	41940183	Blond vs. brown/black hair color	39,397 British ancestry blond hair individuals, 283,920 British ancestry brown or black hair individuals	LINC02898	rs13419021	rs13419021	2e-30	hair color	GCST006988
2	42198217	41971077	Facial morphology traits (59 NSCL/P endophenotypic segments)	8,246 European ancestry individuals	LINC02898 - PKDCC	rs4952552	rs4952552	3e-12	facial morphology	GCST011429
2	42238622	42011482	Facial morphology (segment 11)	4,680 European ancestry individuals	LINC02898 - PKDCC	rs10189338-C	rs10189338	2e-08	facial morphology	GCST90007191	C
2	43033710	42806570	Sib-shared facial trait 47; Facial segment 1; 3D morphology of the full face	8,246 European ancestry individuals		chr2:42806570		3e-08	facial morphology	GCST90015560
2	43540125	43312986	Facial morphology (segment 29)	4,680 European ancestry individuals	THADA	rs7590268-G	rs7590268	1e-08	facial morphology	GCST90007209	G
2	43587504	43360365	Hair morphology	4,845 European ancestry individuals from 2,892 families, 16,140 European ancestry individuals	THADA	rs6732426-T	rs6732426	1e-07	hair structure	GCST000519	T
2	43590899	43363760	Male-pattern baldness	9,009 European ancestry cases, 8,491 European ancestry controls	THADA	rs11694173	rs11694173	2e-08	androgenetic alopecia	GCST003983
2	43616812	43389673	Hair color	approximately 452,000 European ancestry individuals	THADA	rs6544650	rs6544650	2e-14	hair color	GCST007082
2	45137870	44910731	Spherical equivalent or myopia (age of diagnosis)	145,366 European ancestry individuals, 2,610 Erasmus Rucphen (founder/genetic isolate) individuals, 509 Talana (founder/genetic isolate) individuals, 15,044 East Asian ancestry individuals, 2,275 Malay ancestry individuals, 2,110 Indian ancestry individuals, 2,506 Asian ancestry individuals	CAMKMT - LINC01833	rs17032696-A	rs17032696	8e-09	near/farsightedness	GCST006291	A
2	45152748	44925609	Myopia	106,086 European ancestry cases, 85,757 European ancestry controls	LINC01833	rs2342406	rs2342406	8e-12	near/farsightedness	GCST003997
2	45350661	45123522	Facial morphology (segment 44)	4,680 European ancestry individuals	SIX2 - LINC01121	rs35395759-T	rs35395759	4e-10	facial morphology	GCST90007224	T
2	46576894	46349755	Facial morphology	5,643 Korean ancestry individuals	LINC01820, EPAS1	rs2881324-G	rs2881324	8e-07	facial morphology	GCST006108	G
2	46634645	46407506	Hair morphology	4,845 European ancestry individuals from 2,892 families, 16,140 European ancestry individuals	LINC01820	rs12623288-A	rs12623288	3e-06	hair structure	GCST000519	A
2	47401221	47174082	High myopia	3,164 European ancestry high myopic cases, 21,416 European ancestry emmetropia controls	CALM2	rs72810438	rs72810438	1e-05	near/farsightedness	GCST012403
2	48953947	48726808	Facial morphology (factor 19)	2,187 European ancestry individuals	STON1-GTF2A1L, GTF2A1L, LHCGR	rs76889437-A	rs76889437	3e-06	facial morphology	GCST004323	A
2	50152280	49925142	Low myopia	11,197 European ancestry low myopic cases, 21,416 European ancestry emmetropia controls	NRXN1	rs72885862	rs72885862	8e-08	near/farsightedness	GCST012402
2	51876166	51649028	Facial morphology (factor 19)	2,187 European ancestry individuals	NRXN1-DT	rs4108601-T	rs4108601	8e-08	facial morphology	GCST004323	T
2	52022265	51795127	Facial morphology (factor 19)	2,187 European ancestry individuals	NRXN1-DT	rs17863705-C	rs17863705	3e-07	facial morphology	GCST004323	C
2	52032773	51805635	Cheek morphology (partial least square model)	424 Uyghur ancestry female individuals, 270 Uyghur ancestry male individuals	NRXN1-DT	rs17868256	rs17868256	1e-09	cheekbone morphology	GCST006516
2	53777749	53550611	Facial morphology (factor 17, height of vermillion upper lip)	2,187 European ancestry individuals		2:53550611-T		2e-06	facial morphology	GCST004321	T
2	54718181	54491044	Myopia (pathological)	2,789 Chinese ancestry individuals, 2,155 Malay ancestry individuals	SPTBN1	rs4557020-T	rs4557020	3e-07	near/farsightedness	GCST001561	T
2	56011517	55784382	Spherical equivalent or myopia (age of diagnosis)	145,366 European ancestry individuals, 2,610 Erasmus Rucphen (founder/genetic isolate) individuals, 509 Talana (founder/genetic isolate) individuals, 15,044 East Asian ancestry individuals, 2,275 Malay ancestry individuals, 2,110 Indian ancestry individuals, 2,506 Asian ancestry individuals	PNPT1 - EFEMP1	rs41393947-A	rs41393947	1e-10	near/farsightedness	GCST006291	A
2	56102744	55875609	Myopia	27,993 European ancestry cases, 36,275 European ancestry controls	EFEMP1	rs11899888-G	rs11899888	3e-11	near/farsightedness	GCST90134549	G
2	56112440	55885305	Facial morphology (segment 30)	3,566 European ancestry individuals	EFEMP1	rs1367228-A	rs1367228	6e-09	facial morphology	GCST90007273	A
2	60511610	60284475	Acne (PheCode 706.1)	4,324 African American or Afro-Caribbean cases, 114,193 African American or Afro-Caribbean controls, 1,759 Hispanic or Latin American cases, 56,642 Hispanic or Latin American controls, 306 East Asian ancestry cases, 6,354 East Asian ancestry controls, 5,873 European ancestry cases, 437,092 European ancestry controls	RNA5SP94 - MIR4432HG	rs11903767-G	rs11903767	1e-14	acne	GCST90480481	G
2	60514993	60287858	Acne (severe)	1,893 European ancestry cases, 5,132 European ancestry controls	RNA5SP94 - MIR4432HG	rs4671386-C	rs4671386	2e-06	acne	GCST002481	C
2	60520351	60293216	acne vulgaris	34,422 European ancestry cases, 364,991 European ancestry controls	RNA5SP94 - MIR4432HG	rs9808396-T	rs9808396	8e-10	acne	GCST90245818	T
2	61987760	61760625	Facial phenotypes (outercanthal width)	272 Korean ancestry individuals	RNU6-1145P - RPS24P7	rs12464486	rs12464486	6e-07	facial width	GCST90162602
2	63627917	63400782	Hair color	approximately 452,000 European ancestry individuals	WDPCP	rs2138793	rs2138793	2e-09	hair color	GCST007082
2	65943306	65716172	Skin pigmentation (conditioned on rs1426654 and rs35397)	1,047 Hispanic/Latin American individuals, 684 Cape Verdian individuals, 373 African American individuals		Chr:2:65716172		2e-06	skin color	GCST008516
2	65976905	65749771	Facial morphology (segment 58)	4,680 European ancestry individuals	LINC02934	rs6546175-T	rs6546175	5e-12	facial morphology	GCST90007238	T
2	65977863	65750729	Cranial vault shape (segment 1)	4,198 European ancestry individuals, 2,574 African American or Afro-Caribbean, Hispanic or Latin American, Sub-Saharan African ancestry individuals	LINC02934	rs2009778-C	rs2009778	1e-20	cranial shape	GCST90270327	C
2	65995511	65768377	Sib-shared facial trait 707; Facial segment 31; 3D morphology of the cheekbones and temples	8,246 European ancestry individuals	LINC02934	rs4233934	rs4233934	1e-10	facial morphology	GCST90016220
2	66008141	65781007	Widow's Peak	26,806 Chinese individuals	SPRED2,MIR4778		rs13423753	5.65×10-4	hair line	Wang_2022	G/A
2	66756976	66529844	Facial morphology (segment 15)	3,566 European ancestry individuals	MEIS1	rs3891585-A	rs3891585	4e-10	facial morphology	GCST90007258	A
2	67423662	67196530	Facial morphology (factor 15, philtrum width)	2,187 European ancestry individuals	LINC01828, LINC01829	rs115648813-C	rs115648813	2e-06	facial morphology	GCST004319	C
2	68078849	67851717	Male-pattern baldness	9,009 European ancestry cases, 8,491 European ancestry controls	LINC01812 - FBXL12P1	rs6546334	rs6546334	6e-12	androgenetic alopecia	GCST003983
2	68162546	67935414	Male-pattern baldness	25,662 British ancestry cases, 17,928 British ancestry controls	LINC01812 - FBXL12P1	rs62146540-C	rs62146540	8e-12	androgenetic alopecia	GCST005116	C
2	70551916	70324784	Hair color	approximately 452,000 European ancestry individuals	FAM136A - BRD7P6	rs2169838	rs2169838	7e-11	hair color	GCST007082
2	70665662	70438530	Acne (severe)	1,893 European ancestry cases, 5,132 European ancestry controls	BRD7P6 - TGFA	rs187293906-T	rs187293906	5e-06	acne	GCST002481	T
2	71827385	71600255	Facial morphology (segment 61)	4,680 European ancestry individuals	DYSF	rs17655927-T	rs17655927	3e-09	facial morphology	GCST90007241	T
2	72000711	71773581	High myopia	3,164 European ancestry high myopic cases, 21,416 European ancestry emmetropia controls	DYSF - RPS20P10	rs535885579	rs535885579	7e-06	near/farsightedness	GCST012403
2	72719739	72492610	High myopia	3,164 European ancestry high myopic cases, 21,416 European ancestry emmetropia controls	EXOC6B	rs570536175	rs570536175	6e-06	near/farsightedness	GCST012403
2	73648060	73420932	Hyperopia	10,828 European ancestry hyperopia cases, 21,416 European ancestry emmetropia controls	ALMS1	rs200568555	rs200568555	9e-06	near/farsightedness	GCST012401
2	74939176	74712049	Myopia (pathological)	2,789 Chinese ancestry individuals, 2,155 Malay ancestry individuals	SEMA4F - RPS28P5	rs1137-C	rs1137	4e-06	near/farsightedness	GCST001561	C
2	77780845	77553719	Lip morphology	2,447 European ancestry individuals	LRRTM4	rs56203676-CAAA	rs56203676	8e-08	mouth/lip morphology	GCST003644	CAAA
2	78059064	77831938	Facial morphology (factor 11, projection of the nose)	2,187 European ancestry individuals	RPL38P2 - LINC01851	rs59436237-T	rs59436237	7e-07	facial morphology	GCST004315	T
2	78108917	77881791	Facial morphology	10,115 European ancestry individuals	RPL38P2 - LINC01851	rs10202675-T	rs10202675	4e-08	facial morphology	GCST009464	T
2	80695605	80468480	Lobe attachment (rater-scored or self-reported)	66,741 European ancestry individuals, 5,062 Hispanic individuals, 2,857 Han Chinese ancestry individuals	CTNNA2	rs113213559	rs113213559	4e-06	ear morphology	GCST005192
2	85545490	85318367	Ear protrusion	4,919 Latin American individuals	TGOLN2	rs7428	rs7428	8e-07	ear morphology	GCST002994
2	88554351	88254832	Blond vs. brown/black hair color	39,397 British ancestry blond hair individuals, 283,920 British ancestry brown or black hair individuals	THNSL2 - MRPL45P1	rs6707137-A	rs6707137	6e-15	hair color	GCST006988	A
2	88578604	88279085	Hair color	approximately 452,000 European ancestry individuals	THNSL2 - MRPL45P1	rs56165474	rs56165474	3e-23	hair color	GCST007082
2	90106387	90067545	Myopia (age of diagnosis)	104,293 European ancestry individuals	IGKV2D-18 - IGKV6D-41	rs2162488-T	rs2162488	3e-12	near/farsightedness	GCST006290	T
2	96452610	95786862	Low myopia	11,197 European ancestry low myopic cases, 21,416 European ancestry emmetropia controls		2:95786862		3e-07	near/farsightedness	GCST012402
2	97021664	96355926	Facial morphology (segment 21)	3,566 European ancestry individuals	NCAPH	rs772154-T	rs772154	1e-08	facial morphology	GCST90007264	T
2	99540100	98923637	Facial morphology (factor 20)	2,187 European ancestry individuals	CRACDL	rs75317557-C	rs75317557	5e-06	facial morphology	GCST004324	C
2	99843271	99226808	Facial morphology (factor 20)	2,187 European ancestry individuals	MRPL30 - LYG2	rs138249530-T	rs138249530	4e-06	facial morphology	GCST004324	T
2	101594004	100977542	Facial morphology (factor 15, philtrum width)	2,187 European ancestry individuals	NPAS2-AS1, NPAS2	rs113358490-A	rs113358490	4e-06	facial morphology	GCST004319	A
2	102177233	101560771	Facial morphology (factor 17, height of vermillion upper lip)	2,187 European ancestry individuals	PRCPP1 - MAP4K4	rs1605857-C	rs1605857	4e-06	facial morphology	GCST004321	C
2	105819699	105203242	Facial phenotypes (subnasale to left alare)	272 Korean ancestry individuals	LINC01918 - GPR45	rs57392464	rs57392464	8e-06	facial width	GCST90162609
2	106734065	106117609	Facial morphology (factor 23)	2,187 European ancestry individuals	UXS1	rs17213078-A	rs17213078	4e-06	facial morphology	GCST004327	A
2	106789765	106173309	Lobe attachment (rater-scored or self-reported)	66,741 European ancestry individuals, 5,062 Hispanic individuals, 2,857 Han Chinese ancestry individuals	UXS1	rs3888361	rs3888361	7e-06	ear morphology	GCST005192
2	106886967	106270511	Facial morphology (factor 23)	2,187 European ancestry individuals	SRSF3P4 - RPS21P2	rs66569888-A	rs66569888	1e-07	facial morphology	GCST004327	A
2	108201979	107585523	Facial morphology (factor 22)	2,187 European ancestry individuals	LINC01885	rs62158800-T	rs62158800	2e-06	facial morphology	GCST004326	T
2	108916044	108299588	Lobe size	4,919 Latin American individuals	SULT1C2	rs4149423	rs4149423	1e-07	ear morphology	GCST002999
2	109193507	108577051	Unibrow	26,806 Chinese individuals	LIMS1		rs10205370	1.64×10-1	eyebrow thickness	Wang_2022	A/G
2	109451118	108834662	Lobe attachment (rater scored)	1791 European ancestry individuals, 5,062 Hispanic individuals, 2,857 Han Chinese ancestry individuals	CCDC138	rs72627476	rs72627476	5e-08	ear morphology	GCST005193
2	109524409	108907953	hair morphology	clinvar database					hair structure	clinvar	A
2	109527239	108910783	hair morphology	clinvar database					hair structure	clinvar	T
2	109571508	108955052	Lobe attachment (rater scored)	1791 European ancestry individuals, 5,062 Hispanic individuals, 2,857 Han Chinese ancestry individuals	EDAR	rs17034666	rs17034666	2e-06	ear morphology	GCST005193
2	109599256	108982800	Tragus size	4,919 Latin American individuals	EDAR	rs260674	rs260674	7e-07	ear morphology	GCST003002
2	109605767	108989311	Hair color	approximately 452,000 European ancestry individuals	EDAR	rs3749110	rs3749110	5e-09	hair color	GCST007082
2	110099750	109483294	High myopia	3,164 European ancestry high myopic cases, 21,416 European ancestry emmetropia controls	SH3RF3	rs144936503	rs144936503	8e-06	near/farsightedness	GCST012403
2	110381572	109623995	Helix rolling	4,919 Latin American individuals	SOWAHC - BMS1P19	rs10496434	rs10496434	9e-07	ear morphology	GCST002997
2	110390813	109633236	Skin pigmentation (conditioned on rs1426654 and rs35397)	1,047 Hispanic/Latin American individuals, 684 Cape Verdian individuals, 373 African American individuals		Chr:2:109633236		4e-06	skin color	GCST008516
2	110399823	109642246	Lobe size	4,919 Latin American individuals	SOWAHC - BMS1P19	rs7580778	rs7580778	7e-07	ear morphology	GCST002999
2	111725741	110968164	Skin reflectance (Melanin index)	720 South Asian ancestry individuals	RPL5P9, ACOXL	rs61741441-G	rs61741441	2e-06	skin color	GCST007739	G
2	112443644	111686067	Pierre Robin Sequence endophenotypic score	8,246 European ancestry individuals	ANAPC1	rs6718022	rs6718022	2e-08	facial morphology	GCST90245763
2	113200176	112442599	Facial morphology (factor 19)	2,187 European ancestry individuals	VINAC1P - TTL	rs181645721-G	rs181645721	1e-06	facial morphology	GCST004323	G
2	113609886	112852309	acne vulgaris	20,165 European ancestry cases, 595,231 European ancestry controls	AMANZI - XIAPP3	rs6735739-T	rs6735739	4e-08	acne	GCST90092000	T
2	119046519	118288943	Facial morphology (segment 14)	3,566 European ancestry individuals	THORLNC - LINC01956	rs11692600-C	rs11692600	2e-12	facial morphology	GCST90007257	C
2	119148338	118390762	Hair curvature (quantitative)	2,225 European ancestry individuals	THORLNC - LINC01956	rs62162151	rs62162151	5e-06	hair structure	GCST011641
2	119440930	118683354	Facial morphology (segment 14)	3,566 European ancestry individuals	THORLNC - LINC01956	rs332108-C	rs332108	6e-12	facial morphology	GCST90007257	C
2	119538982	118781406	Hair color	approximately 452,000 European ancestry individuals	LINC01956	rs6716872	rs6716872	1e-12	hair color	GCST007082
2	119541381	118783805	Monobrow	69,284 European ancestry individuals	LINC01956	rs11694441	rs11694441	8e-10	eyebrow thickness	GCST003996
2	119555976	118798400	Blond vs. brown/black hair color	39,397 British ancestry blond hair individuals, 283,920 British ancestry brown or black hair individuals	LINC01956	rs13035328	rs13035328	2e-12	hair color	GCST006988
2	119631981	118874405	Skin reflectance	27,254 European ancestry individuals	EN1 - MARCO	rs35805265-T	rs35805265	4e-09	skin color	GCST90246327	T
2	119934855	119177279	Hyperopia	10,828 European ancestry hyperopia cases, 21,416 European ancestry emmetropia controls	RN7SL468P - STEAP3	rs114502255	rs114502255	8e-08	near/farsightedness	GCST012401
2	121081603	120324027	Hair color	approximately 452,000 European ancestry individuals	RALB - INHBB	rs114153232	rs114153232	2e-11	hair color	GCST007082
2	121769437	121011861	Acne (severe)	5,602 European ancestry cases, 21,120 European ancestry controls	GLI2 - Y_RNA	rs1092479-C	rs1092479	4e-08	acne	GCST007234	C
2	124936907	124179330	Low myopia	11,197 European ancestry low myopic cases, 21,416 European ancestry emmetropia controls	CNTNAP5	rs112265056	rs112265056	6e-06	near/farsightedness	GCST012402
2	125361807	124604230	Facial morphology (factor 3, length of philtrum)	2,187 European ancestry individuals	CNTNAP5	rs34282335-G	rs34282335	3e-06	facial morphology	GCST004307	G
2	131676036	130918463	Sib-shared facial trait 26; Facial segment 1; 3D morphology of the full face	8,246 European ancestry individuals	ARHGEF4	rs11294357	rs11294357	5e-09	facial morphology	GCST90015539
2	134441046	133683475	Lobe attachment (rater-scored or self-reported)	66,741 European ancestry individuals, 5,062 Hispanic individuals, 2,857 Han Chinese ancestry individuals	RN7SKP93 - MGAT5	rs1901442	rs1901442	9e-22	ear morphology	GCST005192
2	135430709	134673139	Cutaneous melanoma or hair colour	36,760 European ancestry cutaneous melanoma cases, 375,188 European ancestry controls, 352,662 European ancestry individuals	TMEM163	rs6745983-G	rs6745983	7e-13	hair color	GCST010302	G
2	136119065	135361495	Skin pigmentation	762 Cuban ancestry individuals		Chr:2:135361495		4e-06	skin color	GCST008518
2	137331155	136573585	Facial phenotypes (subnasale to right alare)	272 Korean ancestry individuals	SMC4P1 - THSD7B	rs2060004	rs2060004	3e-06	facial width	GCST90162610
2	143257876	142500307	double Eyelid	26,806 Chinese individuals	LRP1B,KYNU		rs137959381	1.40×10-1	double eyelid	Wang_2022	T/G
2	143774715	143017146	Hyperopia	10,828 European ancestry hyperopia cases, 21,416 European ancestry emmetropia controls	KYNU	rs756711255	rs756711255	9e-06	near/farsightedness	GCST012401
2	144559694	143802125	Widow's Peak	26,806 Chinese individuals	ARHGAP15,LOC101928386		rs4662351	6.20×10-1	hair line	Wang_2022	G/T
2	145223620	144466053	Myopia (severe)	1,603 East Asian ancestry cases, 3,427 East Asian ancestry controls	ZEB2	rs13382811-T	rs13382811	6e-10	near/farsightedness	GCST002117	T
2	145226370	144468803	Spherical equivalent or myopia (age of diagnosis)	145,366 European ancestry individuals, 2,610 Erasmus Rucphen (founder/genetic isolate) individuals, 509 Talana (founder/genetic isolate) individuals, 15,044 East Asian ancestry individuals, 2,275 Malay ancestry individuals, 2,110 Indian ancestry individuals, 2,506 Asian ancestry individuals	ZEB2	rs10187371-T	rs10187371	5e-11	near/farsightedness	GCST006291	T
2	145658303	144900736	Facial morphology (segment 7)	4,680 European ancestry individuals	TEX41	rs148912137-T	rs148912137	3e-12	facial morphology	GCST90007187	T
2	145693921	144936354	Sib-shared facial trait 951; Facial segment 58; 3D morphology of the temple lines	8,246 European ancestry individuals	TEX41	rs11682379	rs11682379	8e-09	facial morphology	GCST90016464
2	145695907	144938340	Facial morphology (multitrait analysis)	10,115 European ancestry individuals	TEX41	rs1371044-A	rs1371044	3e-12	facial morphology	GCST90250819	A
2	145764746	145007179	Lobe attachment (rater-scored or self-reported)	66,741 European ancestry individuals, 5,062 Hispanic individuals, 2,857 Han Chinese ancestry individuals	TEX41	rs12691702	rs12691702	1e-41	ear morphology	GCST005192
2	145872367	145114800	Lobe attachment (rater-scored or self-reported)	66,741 European ancestry individuals, 5,062 Hispanic individuals, 2,857 Han Chinese ancestry individuals	TEX41	rs140026735	rs140026735	1e-22	ear morphology	GCST005192
2	146023607	145266039	Lobe attachment (rater-scored or self-reported)	66,741 European ancestry individuals, 5,062 Hispanic individuals, 2,857 Han Chinese ancestry individuals	TEX41 - RPL6P5	rs10928243	rs10928243	6e-12	ear morphology	GCST005192
2	146146452	145388884	Lobe attachment (rater-scored or self-reported)	66,741 European ancestry individuals, 5,062 Hispanic individuals, 2,857 Han Chinese ancestry individuals	RPL6P5 - METAP2P1	rs34338764	rs34338764	7e-06	ear morphology	GCST005192
2	146862268	146104700	High myopia	3,164 European ancestry high myopic cases, 21,416 European ancestry emmetropia controls	METAP2P1 - RNU7-2P	rs62169487	rs62169487	1e-06	near/farsightedness	GCST012403
2	146882415	146124847	Spherical equivalent or myopia (age of diagnosis)	145,366 European ancestry individuals, 2,610 Erasmus Rucphen (founder/genetic isolate) individuals, 509 Talana (founder/genetic isolate) individuals, 15,044 East Asian ancestry individuals, 2,275 Malay ancestry individuals, 2,110 Indian ancestry individuals, 2,506 Asian ancestry individuals	METAP2P1 - RNU7-2P	rs56075542-T	rs56075542	2e-19	near/farsightedness	GCST006291	T
2	146929769	146172201	High myopia	2,737 British ancestry cases, 47,635 British ancestry controls	RNU7-2P - RPL17P12	rs570124667-A	rs570124667	1e-08	near/farsightedness	GCST009962	A
2	147190858	146433290	High myopia	3,164 European ancestry high myopic cases, 21,416 European ancestry emmetropia controls	RPL17P12 - OTX2P2	rs35743822	rs35743822	8e-06	near/farsightedness	GCST012403
2	147655107	146897539	Myopia (PheCode 367.1)	65,574 European ancestry cases, 333,242 European ancestry controls		chr2:146897539-T		1e-14	near/farsightedness	GCST90475880	T
2	147716837	146959269	Myopia	27,993 European ancestry cases, 36,275 European ancestry controls		chr2:146959269-TTAATA		4e-12	near/farsightedness	GCST90134549	TTAATA
2	157356460	156499948	Myopia (age of diagnosis)	104,293 European ancestry individuals	GPD2	rs297587-A	rs297587	2e-10	near/farsightedness	GCST006290	A
2	157358750	156502238	Myopia	106,086 European ancestry cases, 85,757 European ancestry controls	GPD2	rs297589	rs297589	6e-13	near/farsightedness	GCST003997
2	157363743	156507231	Spherical equivalent or myopia (age of diagnosis)	145,366 European ancestry individuals, 2,610 Erasmus Rucphen (founder/genetic isolate) individuals, 509 Talana (founder/genetic isolate) individuals, 15,044 East Asian ancestry individuals, 2,275 Malay ancestry individuals, 2,110 Indian ancestry individuals, 2,506 Asian ancestry individuals	GPD2	rs297593-T	rs297593	5e-15	near/farsightedness	GCST006291	T
2	166523130	165666620	Facial morphology (factor 15, philtrum width)	2,187 European ancestry individuals	CSRNP3	rs372574584-A	rs372574584	4e-06	facial morphology	GCST004319	A
2	171347258	170490748	Lobe attachment (rater scored)	1791 European ancestry individuals, 5,062 Hispanic individuals, 2,857 Han Chinese ancestry individuals	MYO3B	rs6433205	rs6433205	5e-06	ear morphology	GCST005193
2	171360896	170504386	Lobe attachment (rater-scored or self-reported)	66,741 European ancestry individuals, 5,062 Hispanic individuals, 2,857 Han Chinese ancestry individuals	MYO3B	rs4668267	rs4668267	6e-46	ear morphology	GCST005192
2	171539416	170682906	Lobe attachment (rater scored)	1791 European ancestry individuals, 5,062 Hispanic individuals, 2,857 Han Chinese ancestry individuals	MYO3B - ERICH2-DT	rs13430227	rs13430227	5e-13	ear morphology	GCST005193
2	172843278	171978369	Myopia (age of diagnosis)	104,293 European ancestry individuals	HAT1, SLC25A12	rs72890842-T	rs72890842	7e-16	near/farsightedness	GCST006290	T
2	172862314	171997407	Hypermetropia (PheCode 367.8)	16,235 African American or Afro-Caribbean cases, 90,700 African American or Afro-Caribbean controls, 8,188 Hispanic or Latin American cases, 44,636 Hispanic or Latin American controls, 941 East Asian ancestry cases, 5,288 East Asian ancestry controls, 73,817 European ancestry cases, 320,870 European ancestry controls	SLC25A12	rs56218609-G	rs56218609	3e-11	near/farsightedness	GCST90480076	G
2	172878554	172013647	Myopia (PheCode 367.1)	20,300 African American or Afro-Caribbean cases, 84,944 African American or Afro-Caribbean controls, 9,317 Hispanic or Latin American cases, 42,799 Hispanic or Latin American controls, 1,535 East Asian ancestry cases, 4,339 East Asian ancestry controls, 65,574 European ancestry cases, 333,242 European ancestry controls	METAP1D	rs6704590-C	rs6704590	3e-12	near/farsightedness	GCST90480074	C
2	173527342	172662614	Hypermetropia (PheCode 367.8)	73,817 European ancestry cases, 320,870 European ancestry controls		chr2:172662614-T		4e-11	near/farsightedness	GCST90475882	T
2	173796287	172931559	Myopia (PheCode 367.1)	65,574 European ancestry cases, 333,242 European ancestry controls		chr2:172931559-A		4e-14	near/farsightedness	GCST90475880	A
2	174685316	173820588	Widow's Peak	26,806 Chinese individuals	CDCA7,SP3		rs78539508	9.27×10-1	hair line	Wang_2022	T/C
2	174925324	174060596	High myopia	3,164 European ancestry high myopic cases, 21,416 European ancestry emmetropia controls	RPSAP24 - OLA1	rs540756278	rs540756278	1e-06	near/farsightedness	GCST012403
2	176533433	175668705	Facial morphology	10,115 European ancestry individuals	RPS15AP14 - EXTL2P1	rs2884836-T	rs2884836	3e-08	facial morphology	GCST009464	T
2	177679372	176814644	Sib-shared facial trait 21; Facial segment 1; 3D morphology of the full face	8,246 European ancestry individuals	LINC01117	rs1513881	rs1513881	3e-08	facial morphology	GCST90015534
2	177697882	176833154	Male-pattern baldness	9,009 European ancestry cases, 8,491 European ancestry controls	LINC01117	rs1819008	rs1819008	4e-08	androgenetic alopecia	GCST003983
2	177761828	176897100	Male-pattern baldness	25,662 British ancestry cases, 17,928 British ancestry controls	LINC01117 - RNU6-187P	rs10930758-A	rs10930758	3e-13	androgenetic alopecia	GCST005116	A
2	178661126	177796398	High myopia	2,737 British ancestry cases, 47,635 British ancestry controls	PDE11A	rs7584946	rs7584946	2e-08	near/farsightedness	GCST009962
2	178828507	177963780	Spherical equivalent or myopia (age of diagnosis)	145,366 European ancestry individuals, 2,610 Erasmus Rucphen (founder/genetic isolate) individuals, 509 Talana (founder/genetic isolate) individuals, 15,044 East Asian ancestry individuals, 2,275 Malay ancestry individuals, 2,110 Indian ancestry individuals, 2,506 Asian ancestry individuals	PDE11A	rs2573081-C	rs2573081	2e-16	near/farsightedness	GCST006291	C
2	179066443	178201716	High myopia	3,164 European ancestry high myopic cases, 21,416 European ancestry emmetropia controls	OSBPL6	rs334110	rs334110	7e-06	near/farsightedness	GCST012403
2	179692298	178827571	High myopia	3,164 European ancestry high myopic cases, 21,416 European ancestry emmetropia controls		chr2:178827571		4e-08	near/farsightedness	GCST012403
2	179692543	178827816	Myopia (PheCode 367.1)	65,574 European ancestry cases, 333,242 European ancestry controls		chr2:178827816-C		3e-13	near/farsightedness	GCST90475880	C
2	180707525	179842798	High myopia	3,164 European ancestry high myopic cases, 21,416 European ancestry emmetropia controls	ZNF385B	rs138006970	rs138006970	9e-06	near/farsightedness	GCST012403
2	182869922	182005195	Facial skin gloss	730 Korean ancestry individuals	PPP1R1C	rs200875668-A	rs200875668	2e-06	skin color	GCST90104591	A
2	182893413	182028686	Maximum cranial width	4,419 European ancestry individuals	PPP1R1C	rs1209623-T	rs1209623	5e-06	facial width	GCST005940	T
2	184085253	183220525	Low myopia	11,197 European ancestry low myopic cases, 21,416 European ancestry emmetropia controls	NUP35 - LIN28AP1	rs150812854	rs150812854	5e-06	near/farsightedness	GCST012402
2	184322652	183457924	Facial morphology (factor 3, length of philtrum)	2,187 European ancestry individuals	LIN28AP1 - CACYBPP2	rs201657578-GTGCA	rs201657578	9e-07	facial morphology	GCST004307	GTGCA
2	186177109	185312382	Sib-shared facial trait 132; Facial segment 3; 3D morphology of the upper and lower face, excluding the nose	8,246 European ancestry individuals	ZNF804A - ELF2P4	rs1424534	rs1424534	3e-08	facial morphology	GCST90015645
2	188353663	187488936	Facial morphology (segment 32)	3,566 European ancestry individuals	TFPI, CALCRL-AS1	rs8176501-G	rs8176501	4e-09	facial morphology	GCST90007275	G
2	198982063	198117339	Maximum cranial length	4,419 European ancestry individuals	PLCL1	rs5837581-C	rs5837581	9e-07	cranial shape	GCST005938	C
2	200342749	199478026	Facial morphology (segment 18)	3,566 European ancestry individuals	SATB2-AS1 - LINC01877	rs4675617-A	rs4675617	3e-13	facial morphology	GCST90007261	A
2	201889751	201025028	Triptolide cytotoxicity	55 European ancestry lymphoblastoid cell lines	HYCC2	rs7591472	rs7591472	3e-06	ear morphology	GCST003008
2	202838874	201974151	Blond vs. brown/black hair color	39,397 British ancestry blond hair individuals, 283,920 British ancestry brown or black hair individuals	RNU6-440P - FZD7	rs2882325	rs2882325	5e-12	hair color	GCST006988
2	202839971	201975248	Hair color	approximately 452,000 European ancestry individuals	RNU6-440P - FZD7	rs12693954	rs12693954	3e-19	hair color	GCST007082
2	207855337	206990613	Hair curvature (quantitative)	2,225 European ancestry individuals	CPO - KLF7	rs78663609	rs78663609	3e-06	hair structure	GCST011641
2	210033759	209169035	Facial morphology (factor 17, height of vermillion upper lip)	2,187 European ancestry individuals	CRYGFP - MEAF6P1	rs138802801-C	rs138802801	9e-08	facial morphology	GCST004321	C
2	210217098	209352374	Facial morphology (factor 17, height of vermillion upper lip)	2,187 European ancestry individuals	MEAF6P1 - MAP2	rs148598141-G	rs148598141	3e-06	facial morphology	GCST004321	G
2	213911435	213046711	Facial morphology (factor 10, width of nasal floor)	2,187 European ancestry individuals	IKZF2	rs72948213-C	rs72948213	2e-06	facial morphology	GCST004314	C
2	214052640	213187916	Facial skin gloss	730 Korean ancestry individuals	LINC01953 - SPAG16-DT	rs117183145-A	rs117183145	8e-07	skin color	GCST90104591	A
2	214065880	213201156	Cutaneous melanoma or hair colour	36,760 European ancestry cutaneous melanoma cases, 375,188 European ancestry controls, 352,662 European ancestry individuals	LINC01953 - SPAG16-DT	rs16849932-G	rs16849932	1e-10	hair color	GCST010302	G
2	214082792	213218068	Hair color	approximately 452,000 European ancestry individuals	LINC01953 - SPAG16-DT	rs79651842	rs79651842	9e-18	hair color	GCST007082
2	214332515	213467791	Facial morphology (factor 17, height of vermillion upper lip)	2,187 European ancestry individuals	SPAG16	rs11898702-G	rs11898702	4e-06	facial morphology	GCST004321	G
2	216523673	215658950	Facial morphology (factor 1, breadth of lateral portion of upper face)	2,187 European ancestry individuals	LINC00607	rs374193423-C	rs374193423	6e-06	facial width	GCST004328	C
2	216698030	215833307	Facial morphology (factor 18)	2,187 European ancestry individuals	LINC00607	rs78585132-G	rs78585132	3e-06	facial morphology	GCST004322	G
2	218109173	217244450	Red vs non-red hair color	34 Iberian ancestry cases, 4,945 Iberian ancestry controls	TESHL	rs115726381-A	rs115726381	3e-09	hair color	GCST90255681	A
2	218146080	217281357	Hair color	approximately 452,000 European ancestry individuals	TESHL	rs17181956	rs17181956	1e-08	hair color	GCST007082
2	219467508	218602785	Lobe attachment (rater-scored or self-reported)	66,741 European ancestry individuals, 5,062 Hispanic individuals, 2,857 Han Chinese ancestry individuals	CNOT9 - PLCD4	rs2710247	rs2710247	8e-06	ear morphology	GCST005192
2	219645553	218780830	Lobe attachment (rater-scored or self-reported)	66,741 European ancestry individuals, 5,062 Hispanic individuals, 2,857 Han Chinese ancestry individuals	TTLL4 - CYP27A1	rs6710529	rs6710529	1e-06	ear morphology	GCST005192
2	219755011	218890289	Acne (severe)	5,602 European ancestry cases, 21,120 European ancestry controls	WNT10A	rs121908120-T	rs121908120	2e-12	acne	GCST007234	T
2	219759229	218894507	Acne (severe)	5,602 European ancestry cases, 21,120 European ancestry controls	WNT10A	rs72966077-C	rs72966077	4e-07	acne	GCST007234	C
2	219831670	218966948	Acne (PheCode 706.1)	4,324 African American or Afro-Caribbean cases, 114,193 African American or Afro-Caribbean controls, 1,759 Hispanic or Latin American cases, 56,642 Hispanic or Latin American controls, 306 East Asian ancestry cases, 6,354 East Asian ancestry controls, 5,873 European ancestry cases, 437,092 European ancestry controls	CDK5R2 - LINC00608	rs9677752-A	rs9677752	2e-12	acne	GCST90480481	A
2	219842982	218978260	acne vulgaris	34,422 European ancestry cases, 364,991 European ancestry controls	LINC00608	rs146599639-C	rs146599639	7e-08	acne	GCST90245818	C
2	219888319	219023597	Facial trait (Left eye angle of ex-ps)	4,179 Korean ancestry individuals	CFAP65	rs79856413	rs79856413	2e-08	facial morphology	GCST90428537
2	219920565	219055843	Maximum cranial length	4,419 European ancestry individuals	IHH	rs3731878-T	rs3731878	2e-06	cranial shape	GCST005938	T
2	221713312	220848592	Hair color	approximately 452,000 European ancestry individuals	MIR4268 - EPHA4	rs728637	rs728637	3e-09	hair color	GCST007082
2	222041066	221176346	Brown vs. black hair color	269,394 British ancestry brown hair individuals, 14,526 British ancestry black hair individuals	MIR4268 - EPHA4	rs7603664-T	rs7603664	2e-22	hair color	GCST006989	T
2	222067447	221202727	Blond vs. brown/black hair color	39,397 British ancestry blond hair individuals, 283,920 British ancestry brown or black hair individuals	MIR4268 - EPHA4	rs1432262	rs1432262	1e-24	hair color	GCST006988
2	222137315	221272595	Hair color	approximately 452,000 European ancestry individuals	MIR4268 - EPHA4	rs145106904	rs145106904	6e-11	hair color	GCST007082
2	222141044	221276324	Blond vs. brown/black hair color	39,397 British ancestry blond hair individuals, 283,920 British ancestry brown or black hair individuals	MIR4268 - EPHA4	rs16862425	rs16862425	3e-13	hair color	GCST006988
2	222276986	221412266	Hair color	approximately 452,000 European ancestry individuals	MIR4268 - EPHA4	rs148015825	rs148015825	2e-14	hair color	GCST007082
2	222388614	221523894	Hair color	approximately 452,000 European ancestry individuals	EPHA4	rs11900971	rs11900971	1e-27	hair color	GCST007082
2	223006381	222141662	High myopia	3,164 European ancestry high myopic cases, 21,416 European ancestry emmetropia controls	RPL23AP28 - PAX3	rs368352056	rs368352056	7e-06	near/farsightedness	GCST012403
2	223025055	222160336	Hair color	approximately 452,000 European ancestry individuals	RPL23AP28 - PAX3	rs116254882	rs116254882	1e-34	hair color	GCST007082
2	223028582	222163863	Facial morphology	10,115 European ancestry individuals	RPL23AP28 - PAX3	rs34032897-G	rs34032897	2e-17	facial morphology	GCST009464	G
2	223030502	222165783	Facial morphology (segment 11)	4,680 European ancestry individuals	RPL23AP28 - PAX3	rs1370926-G	rs1370926	7e-62	facial morphology	GCST90007191	G
2	223032642	222167923	Pierre Robin Sequence endophenotypic score	8,246 European ancestry individuals	RPL23AP28 - PAX3	rs986430	rs986430	2e-17	facial morphology	GCST90245763
2	223033396	222168677	Facial morphology	10,115 European ancestry individuals	RPL23AP28 - PAX3	rs11895863-G	rs11895863	2e-14	facial morphology	GCST009464	G
2	223069625	222204906	Blond vs. brown/black hair color	39,397 British ancestry blond hair individuals, 283,920 British ancestry brown or black hair individuals	PAX3	rs13017777-T	rs13017777	3e-12	hair color	GCST006988	T
2	223072019	222207300	Facial morphology traits (59 NSCL/P endophenotypic segments)	8,246 European ancestry individuals	PAX3	rs2855266	rs2855266	6e-13	facial morphology	GCST011429
2	223094489	222229770	Monobrow	69,284 European ancestry individuals	PAX3	rs2053316	rs2053316	8e-104	eyebrow thickness	GCST003996
2	223110512	222245793	Blond vs. brown/black hair color	39,397 British ancestry blond hair individuals, 283,920 British ancestry brown or black hair individuals	PAX3	rs12618431	rs12618431	1e-10	hair color	GCST006988
2	223159119	222294400	Hair color	approximately 452,000 European ancestry individuals	PAX3	rs2303948	rs2303948	2e-14	hair color	GCST007082
2	223389337	222524618	Facial morphology	10,115 European ancestry individuals	SGPP2	rs1966690-A	rs1966690	2e-08	facial morphology	GCST009464	A
2	223436860	222572141	Facial morphology (multitrait analysis)	10,115 European ancestry individuals	FARSB	rs3768976-G	rs3768976	3e-11	facial morphology	GCST90250819	G
2	223471268	222606549	Unibrow	26,806 Chinese individuals	FARSB		rs36015125	6.76×10-5	eyebrow thickness	Wang_2022	C/G
2	223543633	222678914	Facial morphology (segment 2)	4,680 European ancestry individuals	MOGAT1	rs7579011-A	rs7579011	7e-14	facial morphology	GCST90007182	A
2	225935261	225070544	Hair color	approximately 452,000 European ancestry individuals	DOCK10 - NYAP2	rs6760820	rs6760820	3e-08	hair color	GCST007082
2	231178876	230314161	Sib-shared facial trait 280; Facial segment 7; 3D morphology of the upper face	8,246 European ancestry individuals	SP140 - SP140L	rs730010	rs730010	3e-08	facial morphology	GCST90015793
2	233385025	232520315	High myopia	2,737 British ancestry cases, 47,635 British ancestry controls	ECEL1 - PRSS56	rs2573210-G	rs2573210	4e-16	near/farsightedness	GCST009962	G
2	233387007	232522297	Hyperopia	10,828 European ancestry hyperopia cases, 21,416 European ancestry emmetropia controls	PRSS56	rs2741297	rs2741297	3e-09	near/farsightedness	GCST012401
2	233752639	232887929	Hair color	approximately 452,000 European ancestry individuals	NGEF	rs2250665	rs2250665	1e-07	hair color	GCST007082
2	234293671	233385025	Myopia (PheCode 367.1)	65,574 European ancestry cases, 333,242 European ancestry controls		chr2:233385025-G		2e-32	near/farsightedness	GCST90475880	G
2	234739870	233831224	Hair greying	6,357 Latin American individuals	MROH2A	rs213546	rs213546	7e-06	hair greying	GCST003478
2	234766113	233857467	Facial skin gloss	730 Korean ancestry individuals	HJURP - MSL3B	rs686802-T	rs686802	3e-07	skin color	GCST90104591	T
2	235632899	234724255	Skin pigmentation (conditioned on rs1426654 and rs35397)	1,047 Hispanic/Latin American individuals, 684 Cape Verdian individuals, 373 African American individuals		Chr:2:234724255		2e-06	skin color	GCST008516
2	235689416	234780772	High myopia	3,164 European ancestry high myopic cases, 21,416 European ancestry emmetropia controls	LINC01173 - SH3BP4	rs191546992	rs191546992	2e-06	near/farsightedness	GCST012403
2	236360882	235452238	Facial morphology (factor 23)	2,187 European ancestry individuals	CEP19P1 - AGAP1	rs34095839-C	rs34095839	2e-06	facial morphology	GCST004327	C
2	237137809	236229166	Facial morphology (factor 20)	2,187 European ancestry individuals	ASB18, GBX2-AS1	rs145633936-T	rs145633936	3e-06	facial morphology	GCST004324	T
2	239442903	238534262	Earlobe Attachment	26,806 Chinese individuals	LINC01107		rs10211400	5.75×10-4	ear morphology	Wang_2022	G/T
2	239523740	238615099	Maximum cranial width	4,419 European ancestry individuals	LINC01937	rs10534441-T	rs10534441	2e-06	facial width	GCST005940	T
2	239553368	238644727	Lobe attachment (rater-scored or self-reported)	66,741 European ancestry individuals, 5,062 Hispanic individuals, 2,857 Han Chinese ancestry individuals	LINC01937	rs10203711	rs10203711	3e-09	ear morphology	GCST005192
2	239680992	238772351	Blond vs. brown/black hair color	39,397 British ancestry blond hair individuals, 283,920 British ancestry brown or black hair individuals	LINC01937 - TWIST2	rs9287636-G	rs9287636	3e-12	hair color	GCST006988	G
2	239694631	238785990	Male-pattern baldness	3,891 European ancestry cases, 8,915 European ancestry controls	LINC01937 - TWIST2	rs9287638-A	rs9287638	1e-12	androgenetic alopecia	GCST001548	A
2	241575361	240635944	High myopia	3,164 European ancestry high myopic cases, 21,416 European ancestry emmetropia controls	GPR35 - AQP12B	rs12474275	rs12474275	4e-06	near/farsightedness	GCST012403
3	250758	209075	Blond vs. brown/black hair color	39,397 British ancestry blond hair individuals, 283,920 British ancestry brown or black hair individuals	CHL1	rs9809528-G	rs9809528	5e-08	hair color	GCST006988	G
3	252344	210661	Hair color	approximately 452,000 European ancestry individuals	CHL1	rs4685448	rs4685448	8e-14	hair color	GCST007082
3	976779	935095	Facial morphology (factor 5, width of mouth relative to central midface)	2,187 European ancestry individuals	LINC01266 - RN7SL120P	rs36106334-G	rs36106334	4e-06	facial morphology	GCST004309	G
3	1781516	1739832	High myopia	1,632 Japanese ancestry cases, 1,586 Japanese ancestry controls	RPL23AP39 - RPL21P17	rs17029206-T	rs17029206	6e-09	near/farsightedness	GCST010994	T
3	2157717	2116033	Facial skin gloss	730 Korean ancestry individuals	CNTN4-AS2, CNTN4	rs10510227-G	rs10510227	8e-06	skin color	GCST90104591	G
3	2370096	2328412	Red vs non-red hair color	34 Iberian ancestry cases, 4,945 Iberian ancestry controls	CNTN4	rs528519891-A	rs528519891	3e-08	hair color	GCST90255681	A
3	4210614	4168930	Spherical equivalent or myopia (age of diagnosis)	145,366 European ancestry individuals, 2,610 Erasmus Rucphen (founder/genetic isolate) individuals, 509 Talana (founder/genetic isolate) individuals, 15,044 East Asian ancestry individuals, 2,275 Malay ancestry individuals, 2,110 Indian ancestry individuals, 2,506 Asian ancestry individuals	SUMF1	rs931302-T	rs931302	9e-09	near/farsightedness	GCST006291	T
3	6856184	6814497	Myopia (age of diagnosis)	104,293 European ancestry individuals	GRM7	rs77016368-A	rs77016368	1e-08	near/farsightedness	GCST006290	A
3	7122035	7080348	Facial morphology (factor 22)	2,187 European ancestry individuals	GRM7	rs114690037-C	rs114690037	3e-06	facial morphology	GCST004326	C
3	7377585	7335898	Low myopia	11,197 European ancestry low myopic cases, 21,416 European ancestry emmetropia controls	GRM7	rs182294807	rs182294807	7e-06	near/farsightedness	GCST012402
3	8182658	8140971	Myopia	27,993 European ancestry cases, 36,275 European ancestry controls	LMCD1-AS1	rs502410-C	rs502410	2e-08	near/farsightedness	GCST90134549	C
3	8194734	8153047	Spherical equivalent or myopia (age of diagnosis)	145,366 European ancestry individuals, 2,610 Erasmus Rucphen (founder/genetic isolate) individuals, 509 Talana (founder/genetic isolate) individuals, 15,044 East Asian ancestry individuals, 2,275 Malay ancestry individuals, 2,110 Indian ancestry individuals, 2,506 Asian ancestry individuals	LMCD1-AS1	rs9681162-T	rs9681162	2e-11	near/farsightedness	GCST006291	T
3	8196941	8155254	Hypermetropia (PheCode 367.8)	16,235 African American or Afro-Caribbean cases, 90,700 African American or Afro-Caribbean controls, 8,188 Hispanic or Latin American cases, 44,636 Hispanic or Latin American controls, 941 East Asian ancestry cases, 5,288 East Asian ancestry controls, 73,817 European ancestry cases, 320,870 European ancestry controls	LMCD1-AS1	rs178597-C	rs178597	9e-17	near/farsightedness	GCST90480076	C
3	8198583	8156896	Myopia (age of diagnosis)	104,293 European ancestry individuals	LMCD1-AS1	rs62236760-A	rs62236760	6e-10	near/farsightedness	GCST006290	A
3	8232934	8191247	Hypermetropia (PheCode 367.8)	73,817 European ancestry cases, 320,870 European ancestry controls		chr3:8191247-T		3e-18	near/farsightedness	GCST90475882	T
3	9311215	9269531	Facial morphology (segment 11)	3,566 European ancestry individuals	SRGAP3	rs4686337-T	rs4686337	2e-08	facial morphology	GCST90007254	T
3	10574692	10533008	Sib-shared facial trait 889; Facial segment 52; 3D morphology of the outer cheeks	8,246 European ancestry individuals	ATP2B2	rs4455306	rs4455306	4e-08	facial morphology	GCST90016402
3	11660766	11619292	Hair color	approximately 452,000 European ancestry individuals	VGLL4	rs2437689	rs2437689	8e-16	hair color	GCST007082
3	11662292	11620818	Blond vs. brown/black hair color	39,397 British ancestry blond hair individuals, 283,920 British ancestry brown or black hair individuals	VGLL4	rs2443723	rs2443723	1e-08	hair color	GCST006988
3	12030034	11988560	acne vulgaris	34,422 European ancestry cases, 364,991 European ancestry controls	RN7SL147P - SYN2	rs2600262-T	rs2600262	2e-08	acne	GCST90245818	T
3	12189968	12148468	acne vulgaris	20,165 European ancestry cases, 595,231 European ancestry controls	SYN2	rs3773364-G	rs3773364	1e-11	acne	GCST90092000	G
3	12690343	12648844	Hair color	approximately 452,000 European ancestry individuals	RAF1	rs1874942	rs1874942	7e-10	hair color	GCST007082
3	16009044	15967537	Spherical equivalent or myopia (age of diagnosis)	145,366 European ancestry individuals, 2,610 Erasmus Rucphen (founder/genetic isolate) individuals, 509 Talana (founder/genetic isolate) individuals, 15,044 East Asian ancestry individuals, 2,275 Malay ancestry individuals, 2,110 Indian ancestry individuals, 2,506 Asian ancestry individuals	IMPDH1P8 - GALNT15	rs1454776-T	rs1454776	3e-11	near/farsightedness	GCST006291	T
3	20717929	20676437	Acne (severe)	1,893 European ancestry cases, 5,132 European ancestry controls	SGO1-AS1	rs75430906-A	rs75430906	1e-07	acne	GCST002481	A
3	22438596	22397105	Facial morphology (factor 20)	2,187 European ancestry individuals	HMGB1P5 - FCRL4P1	rs7617696-A	rs7617696	2e-06	facial morphology	GCST004324	A
3	23073831	23032340	Skin pigmentation (conditioned on rs1426654 and rs35397)	1,047 Hispanic/Latin American individuals, 684 Cape Verdian individuals, 373 African American individuals		Chr:3:23032340		3e-06	skin color	GCST008516
3	23113977	23072486	Facial morphology (factor 7, width of cartilaginous portion of nose)	2,187 European ancestry individuals	SALL4P5 - RPL24P7	rs7633787-G	rs7633787	5e-06	facial morphology	GCST004311	G
3	23904762	23863271	Acne (severe)	1,893 European ancestry cases, 5,132 European ancestry controls	UBE2E1	rs28405582-C	rs28405582	1e-06	acne	GCST002481	C
3	24256698	24215207	Spherical equivalent or myopia (age of diagnosis)	145,366 European ancestry individuals, 2,610 Erasmus Rucphen (founder/genetic isolate) individuals, 509 Talana (founder/genetic isolate) individuals, 15,044 East Asian ancestry individuals, 2,275 Malay ancestry individuals, 2,110 Indian ancestry individuals, 2,506 Asian ancestry individuals	THRB, THRB-AS2	rs4260345-T	rs4260345	2e-08	near/farsightedness	GCST006291	T
3	24267295	24225804	Myopia (age of diagnosis)	104,293 European ancestry individuals	THRB-AS2, THRB	rs826222-T	rs826222	3e-08	near/farsightedness	GCST006290	T
3	24268677	24227186	Myopia	106,086 European ancestry cases, 85,757 European ancestry controls	THRB, THRB-AS2	rs826220	rs826220	2e-12	near/farsightedness	GCST003997
3	24404959	24363468	Hair color	approximately 452,000 European ancestry individuals	THRB	rs62255389	rs62255389	6e-09	hair color	GCST007082
3	24765405	24723914	Facial morphology (segment 15)	3,566 European ancestry individuals	RARB	rs73048344-G	rs73048344	3e-08	facial morphology	GCST90007258	G
3	25597499	25556008	Maximum cranial width	4,419 European ancestry individuals	RARB	rs35199932-AT	rs35199932	5e-07	facial width	GCST005940	AT
3	26420135	26378644	Facial wrinkles	3,513 north-western European ancestry individuals	VENTXP4 - LRRC3B-AS1	rs116248825-A	rs116248825	3e-06	facial wrinkling	GCST006981	A
3	29571564	29530073	Facial morphology (factor 6, height of vermillion lower lip)	2,187 European ancestry individuals	RBMS3, RBMS3-AS2	rs116753621-A	rs116753621	2e-06	facial morphology	GCST004310	A
3	30101254	30059763	Facial wrinkles	3,513 north-western European ancestry individuals	RBMS3 - U3	rs11711327-A	rs11711327	3e-06	facial wrinkling	GCST006981	A
3	36951898	36910407	Iris color (L* coordinate)	377 East Asian ancestry individuals	TRANK1	rs4425211-G	rs4425211	7e-06	eye color	GCST005094	G
3	38144397	38102906	Sib-shared facial trait 327; Facial segment 7; 3D morphology of the upper face	8,246 European ancestry individuals	DLEC1	rs3792523	rs3792523	2e-08	facial morphology	GCST90015840
3	39072289	39030798	Low myopia	11,197 European ancestry low myopic cases, 21,416 European ancestry emmetropia controls	SCN11A	rs184420639	rs184420639	3e-06	near/farsightedness	GCST012402
3	41199132	41157641	High myopia	2,737 British ancestry cases, 47,635 British ancestry controls	RPS27P4 - MRPS31P1	rs773929421	rs773929421	4e-08	near/farsightedness	GCST009962
3	41300601	41259110	Myopia	27,993 European ancestry cases, 36,275 European ancestry controls	ULK4, CTNNB1	rs6781242-G	rs6781242	6e-09	near/farsightedness	GCST90134549	G
3	43136696	43095204	Facial morphology (factor 15, philtrum width)	2,187 European ancestry individuals	POMGNT2	rs62247992-A	rs62247992	3e-06	facial morphology	GCST004319	A
3	43959700	43918208	High myopia	3,164 European ancestry high myopic cases, 21,416 European ancestry emmetropia controls	ABHD5 - RNU6-367P	rs527789493	rs527789493	4e-06	near/farsightedness	GCST012403
3	45384683	45343191	Acne (severe)	1,893 European ancestry cases, 5,132 European ancestry controls	U3 - LARS2	rs146692665-T	rs146692665	3e-06	acne	GCST002481	T
3	48731961	48694528	Hair color	approximately 452,000 European ancestry individuals	IP6K2	rs72929172	rs72929172	9e-10	hair color	GCST007082
3	52368319	52334303	Facial morphology (factor 15, philtrum width)	2,187 European ancestry individuals	DNAH1	rs62257590-G	rs62257590	4e-06	facial morphology	GCST004319	G
3	52893187	52859171	Maximum cranial width	4,419 European ancestry individuals	STIMATE-MUSTN1, STIMATE	rs4687677-T	rs4687677	6e-08	facial width	GCST005940	T
3	53837971	53803944	Spherical equivalent or myopia (age of diagnosis)	145,366 European ancestry individuals, 2,610 Erasmus Rucphen (founder/genetic isolate) individuals, 509 Talana (founder/genetic isolate) individuals, 15,044 East Asian ancestry individuals, 2,275 Malay ancestry individuals, 2,110 Indian ancestry individuals, 2,506 Asian ancestry individuals	CACNA1D	rs4687586-C	rs4687586	6e-11	near/farsightedness	GCST006291	C
3	54242865	54208838	Hair curvature (quantitative)	2,225 European ancestry individuals	CACNA2D3	rs12495373	rs12495373	1e-05	hair structure	GCST011641
3	55555385	55521357	Lobe attachment (rater-scored or self-reported)	66,741 European ancestry individuals, 5,062 Hispanic individuals, 2,857 Han Chinese ancestry individuals	ERC2	rs11720739	rs11720739	2e-23	ear morphology	GCST005192
3	59928851	59943125	Myopia (pathological)	187 European ancestry cases, 1064 European ancestry controls	FHIT	rs931317	rs931317	3e-06	near/farsightedness	GCST001712
3	61181318	61195644	Lip morphology	2,447 European ancestry individuals	FHIT	rs11707813-C	rs11707813	1e-07	mouth/lip morphology	GCST003644	C
3	64110135	64124459	Hyperopia	10,828 European ancestry hyperopia cases, 21,416 European ancestry emmetropia controls	PRICKLE2	rs1069977	rs1069977	9e-06	near/farsightedness	GCST012401
3	64526931	64541255	Dental anomalies (Tooth Agenesis, impaction and Rotation)	3,579 individuals		chr3:64541255-G		1e-06	dentition	GCST90204169	G
3	64945871	64960196	Lobe attachment (rater-scored or self-reported)	66,741 European ancestry individuals, 5,062 Hispanic individuals, 2,857 Han Chinese ancestry individuals	ADAMTS9-AS2	rs2244503	rs2244503	7e-13	ear morphology	GCST005192
3	64993124	65007449	Skin pigmentation	762 Cuban ancestry individuals		Chr:3:65007449		7e-06	skin color	GCST008518
3	65004205	65018530	Facial morphology (factor 10, width of nasal floor)	2,187 European ancestry individuals	ADAMTS9-AS2	rs17072075-C	rs17072075	6e-07	facial morphology	GCST004314	C
3	65153148	65167473	Lobe attachment (rater-scored or self-reported)	66,741 European ancestry individuals, 5,062 Hispanic individuals, 2,857 Han Chinese ancestry individuals	ADAMTS9-AS2 - LINC02040	rs931234	rs931234	2e-07	ear morphology	GCST005192
3	65268672	65282997	Lobe attachment (rater-scored or self-reported)	66,741 European ancestry individuals, 5,062 Hispanic individuals, 2,857 Han Chinese ancestry individuals	LINC02040 - MAGI1	rs34844492	rs34844492	7e-06	ear morphology	GCST005192
3	66789001	66738577	Hair color	approximately 452,000 European ancestry individuals	RPL21P41 - KBTBD8	rs754821	rs754821	4e-08	hair color	GCST007082
3	69278898	69229747	High myopia	1,632 Japanese ancestry cases, 1,586 Japanese ancestry controls	FRMD4B	rs74633073-T	rs74633073	2e-08	near/farsightedness	GCST010994	T
3	69830674	69781523	Blond vs. brown/black hair color	39,397 British ancestry blond hair individuals, 283,920 British ancestry brown or black hair individuals	MITF	rs9825958-T	rs9825958	1e-13	hair color	GCST006988	T
3	69832234	69783083	Hair color	approximately 452,000 European ancestry individuals	MITF	rs11716109	rs11716109	3e-16	hair color	GCST007082
3	70014091	69964940	Hair colour natural before greying - Dark brown (UKB data field 1747)	164,398 European ancestry cases, 265,581 European ancestry controls		chr3:69964940-A		7e-17	hair color	GCST90077609	A
3	70061377	70012226	Hair colour (natural, before greying): Dark brown (UKB data field 1747_4); Cutaneous melanoma or hair colour	171,614 European ancestry cases, 283,550 European ancestry controls; 36,760 European ancestry cutaneous melanoma cases, 375,188 European ancestry controls, 352,662 European ancestry individuals	SAMMSON	rs190948281-C; rs190948281-G	rs190948281	2e-10	hair color	GCST90041839; GCST010302	C
3	71231744	71182593	Facial morphology (segment 23)	4,680 European ancestry individuals	FOXP1	rs9310211-A	rs9310211	5e-22	facial morphology	GCST90007203	A
3	71276457	71227306	Nose size	67,023 European ancestry individuals		chr3:71227306		8e-26	nose morphology	GCST003999
3	71710269	71661118	Hair color	approximately 452,000 European ancestry individuals	FOXP1-DT - EIF4E3	rs704278	rs704278	2e-10	hair color	GCST007082
3	71951781	71902630	Sib-shared facial trait 608; Facial segment 25; 3D morphology of the cheeks	8,246 European ancestry individuals	RN7SL271P - LINC00877	rs7616034	rs7616034	5e-08	facial morphology	GCST90016121
3	72397279	72348128	Hair color	approximately 452,000 European ancestry individuals	LINC00877 - RYBP	rs9809116	rs9809116	4e-11	hair color	GCST007082
3	73862616	73813465	Hair color	approximately 452,000 European ancestry individuals	LINC02005	rs586936	rs586936	3e-12	hair color	GCST007082
3	76761788	76712637	Dental anomalies (Displacement, Rotation and Mamelon)	3,579 individuals	ROBO2	rs174814-C	rs174814	9e-06	dentition	GCST90204171	C
3	78815906	78766756	Nose size	67,023 European ancestry individuals	ROBO1	rs424737	rs424737	5e-08	nose morphology	GCST003999
3	78830856	78781706	Lobe attachment (rater-scored or self-reported)	66,741 European ancestry individuals, 5,062 Hispanic individuals, 2,857 Han Chinese ancestry individuals	ROBO1	rs148663950	rs148663950	7e-21	ear morphology	GCST005192
3	79013878	78964728	Lobe attachment (rater-scored or self-reported)	66,741 European ancestry individuals, 5,062 Hispanic individuals, 2,857 Han Chinese ancestry individuals	ROBO1	rs17313732	rs17313732	3e-13	ear morphology	GCST005192
3	79625319	79576169	Lobe attachment (rater-scored or self-reported)	66,741 European ancestry individuals, 5,062 Hispanic individuals, 2,857 Han Chinese ancestry individuals	ROBO1	rs67650421	rs67650421	7e-06	ear morphology	GCST005192
3	82196528	82147377	Side of face morphology (partial least square model)	424 Uyghur ancestry female individuals, 270 Uyghur ancestry male individuals	LINC02008	rs61672954	rs61672954	3e-07	facial morphology	GCST006515
3	86255672	86206522	Myopia (pathological)	187 European ancestry cases, 1064 European ancestry controls	CADM2 - RNU6-1129P	rs7428796	rs7428796	2e-18	near/farsightedness	GCST001712
3	86763102	86713952	Facial morphology (segment 2)	4,680 European ancestry individuals	LINC02070 - VGLL3	rs3072056-C	rs3072056	4e-11	facial morphology	GCST90007182	C
3	88898573	88849423	Lobe attachment (rater-scored or self-reported)	66,741 European ancestry individuals, 5,062 Hispanic individuals, 2,857 Han Chinese ancestry individuals	NDUFA5P5 - ICE2P2	rs11717038	rs11717038	2e-06	ear morphology	GCST005192
3	89165250	89116100	Lobe attachment (rater-scored or self-reported)	66,741 European ancestry individuals, 5,062 Hispanic individuals, 2,857 Han Chinese ancestry individuals	EPHA3	rs7639401	rs7639401	6e-07	ear morphology	GCST005192
3	89471701	89422551	Sib-shared facial trait 422; Facial segment 12; 3D morphology of the cheeks	8,246 European ancestry individuals	EPHA3	rs73137393	rs73137393	4e-08	facial morphology	GCST90015935
3	94209591	94490747	Facial morphology (segment 30)	4,680 European ancestry individuals	NSUN3 - ARMC10P1	rs34199564-A	rs34199564	2e-08	facial morphology	GCST90007210	A
3	97736804	98017960	High myopia	3,164 European ancestry high myopic cases, 21,416 European ancestry emmetropia controls	GABRR3	rs6788085	rs6788085	1e-06	near/farsightedness	GCST012403
3	99495422	99776578	Facial morphology (segment 1)	4,680 European ancestry individuals	COL8A1	rs793487-A	rs793487	2e-08	facial morphology	GCST90007181	A
3	99924002	100205158	Facial morphology	10,115 European ancestry individuals	TMEM30CP	rs113663609-A	rs113663609	3e-08	facial morphology	GCST009464	A
3	103880358	104161514	Facial morphology (factor 3, length of philtrum)	2,187 European ancestry individuals	RAP1BP2 - EZRP1	rs11369626-A	rs11369626	1e-06	facial morphology	GCST004307	A
3	106657025	106938178	High myopia	3,164 European ancestry high myopic cases, 21,416 European ancestry emmetropia controls	LINC00882	rs138920662	rs138920662	2e-06	near/farsightedness	GCST012403
3	106961498	107242651	Facial wrinkles	3,513 north-western European ancestry individuals	CCDC54-AS1, DUBR	rs1283106-A	rs1283106	2e-06	facial wrinkling	GCST006981	A
3	110880584	111161737	High myopia	3,164 European ancestry high myopic cases, 21,416 European ancestry emmetropia controls	NECTIN3	rs184726182	rs184726182	9e-06	near/farsightedness	GCST012403
3	111257405	111538558	Facial morphology (segment 4)	3,566 European ancestry individuals	CD96	rs1391361-T	rs1391361	4e-08	facial morphology	GCST90007247	T
[truncated: 4,042 more rows]

## Sheet: Suppl.Table4
Supplementary Table 4: Table of the 18 true phenotypes of the 31 test samples, their abundance in the imputation reference panel, the number of their incorrect predictions after bootstrapping (resampling with replacement), and alternatively the number of normalized incorrect predictions after dividing number of (non-bootstrapped) mispredictions by the factor of the sample abundance in the test da…
[truncated: 20 more rows]

[truncated: 1 more sheets: Suppl.Table5]
